# Supplementary material for: Viscoelastic extracellular matrix enhances epigenetic remodeling and cellular plasticity
Source: Nat Commun. 2025 Apr 30;16:4054. doi: 10.1038/s41467-025-59190-7 (PMC12043949; doi:10.1038/s41467-025-59190-7)
Supplement: Supplementary file 16 — Source Data [file 41467_2025_59190_MOESM16_ESM.xlsx]

## Sheet: Figure 1a
Figure 1a
Elastic modulus (kPa)
	Crosslinking	Elastic						Slow relaxing						Fast relaxing
	Low	0.610591	1.82293	1.24931	1.74663	1.20123	0.81801	2.02666	2.02506	2.71117	2.09793	1.59681	0.797324	1.89124	1.73807	1.86777	2.12241	2.08568	2.3601
	Med	7.30104	9.64145	11.9676	8.58626	7.21617	9.7951	10.1509	9.87347	10.6893	9.35188	9.13616	8.54204	9.48939	8.8093	7.70005	7.89192	6.32899	7.6436
	High	24.378	23.4238	26.605	21.9414	22.1981	18.8501	17.4644	24.4977	24.52	20.6314	24.9727	21.8337	20.5692	21.3538	18.9658	26.2321	29.0893	29.0561

## Sheet: Figure S1a
Figure S1a
	Swelling ratio (V/V0)	Elastic, day 1						Slow relaxing, day 1						Fast relaxing, day 1						Elastic, day 7						Slow relaxing, day 7						Fast relaxing, day 7
	2 kPa	2.0886	2.09893	2.17706	2.10761	1.74336	1.7338	1.62673	1.69422	1.51941	1.73839	1.71481	1.66356	1.18985	1.34932	1.3596	0.997932	1.23676	1.52823	2.33479	2.07412	2.19575	2.05523	2.1124	1.95433	1.85304	1.75283	1.66779	1.42551	1.58131	1.6829	1.38516	1.33103	1.33384	1.22439	1.1296	1.4217
	10 kPa	1.10432	1.15027	1.19745	1.16962	1.12221	1.24434	1.1051	1.16855	1.10261	0.99342	1.29788	1.08491	1.16241	1.31619	1.20178	1.30113	1.18438	1.20224	1.21748	1.07791	1.10748	1.22872	1.17154	1.22541	1.1841	1.25873	1.08245	1.28765	1.25176	1.24045	1.18452	1.28506	1.27111	1.21196	1.14485	1.22192
	20 kPa	1.19923	1.11107	1.00301	0.941755	1.27911	1.07806	0.947368	1.12668	1.00014	1.19796	1.34827	1.14321	1.15917	1.24102	1.15836	1.1665	0.897915	1.12466	1.06479	1.09126	1.12068	1.08467	0.91149	0.970503	1.16711	1.30208	1.32974	0.983653	1.03948	1.14787	1.20139	0.855685	0.995135	1.14498	1.14132	1.19461

## Sheet: Figure S1b
Figure S1b
	Weight % (m/m0)	Elastic, day 1						Slow relaxing, day 1						Fast relaxing, day 1						Elastic, day 7						Slow relaxing, day 7						Fast relaxing, day 7
	2 kPa	1	1.3	1.2375	1.0875	1	0.9	1.07374	1.02005	1.09387	1.23032	1.20795	1.18558	0.864865	0.837838	1.02703	0.972973	1.08108	1.05405	1.1375	1.1875	1.2	1.2375	0.9375	1.1125	1.14085	1.25269	1.27506	1.029	1.07374	1.09611	0.972973	0.918919	1	0.972973	0.972973	1.02703
	10 kPa	0.976744	0.959302	0.94186	1.06395	1.23837	1.11628	0.998247	0.974582	1.02837	0.9251	0.989641	0.989641	0.942149	0.966942	0.892562	0.942149	1.01653	0.917355	0.94186	0.94186	0.994186	1.15116	1.1686	1.1686	0.946614	0.9251	0.9251	1.03267	0.946614	0.989641	0.867769	0.867769	1.23416	1.01653	0.917355	0.966942
	20 kPa	1.04494	1.01124	0.960674	1.0618	1.01124	1.02809	1.09688	1.04203	1.01883	0.949219	0.991406	0.970313	0.992126	1.08661	1.06299	1.08661	0.968504	1.13386	1.02809	1.11236	1.11236	0.994382	1.02809	1.0618	0.907031	0.970313	0.991406	0.907031	1.07578	0.970313	1.06299	1.11024	1.08661	1.1811	1.15748	1.08661

## Sheet: Figure 1b
Figure 1b
Rheology
		Fast relaxing						Slow relaxing						Elastic
	Frequency (Hz)	G' (norm.)			G'' (norm.)			G' (norm.)			G'' (norm.)			G' (norm.)			G'' (norm.)
	0.00159155	0.566979	0.622823	0.618234	0.0991778	0.0826985	0.0802598	0.737171	0.762454	0.709867	0.0850701	0.0823195	0.0678178	0.979863	0.983996	0.975172	0.00508667	0.00172755	0
	0.00442451	0.672456	0.691667	0.685865	0.08171	0.0718884	0.071229	0.786656	0.801338	0.757552	0.0619591	0.0576035	0.0611352	0.981077	0.983588	0.974136	0.00121623	0.00066853	0.00045333
	0.0123186	0.73502	0.743806	0.737441	0.073066	0.0658061	0.0657361	0.826121	0.834968	0.79679	0.0522973	0.0476804	0.0552697	0.98162	0.9838	0.974646	0.00028457	0.0005281	0.00087832
	0.0342183	0.786573	0.789965	0.783455	0.0709675	0.065497	0.0655471	0.860924	0.865767	0.833226	0.0493029	0.0454071	0.0528595	0.982099	0.984582	0.97579	0.00057844	0.0009105	0.00116154
	0.0953338	0.834777	0.834857	0.828268	0.0726267	0.0684166	0.0686775	0.893668	0.89508	0.868684	0.0482455	0.0446187	0.0526877	0.983232	0.986063	0.977305	0.00078055	0.00133001	0.00152717
	0.265789	0.884075	0.88193	0.8758	0.0779585	0.0753208	0.075582	0.926529	0.925376	0.905158	0.049593	0.0463719	0.0544342	0.984941	0.98805	0.979408	0.00076411	0.00141333	0.00148233
	0.738479	0.93842	0.935477	0.930157	0.0862039	0.0854602	0.0858768	0.961565	0.959006	0.945373	0.0535968	0.050348	0.0584862	0.987927	0.990622	0.983319	0.00068732	0.00130447	0.00129852
	2.0531	1	1	1	0.0964032	0.0999526	0.100188	1	1	1	0.0602844	0.0597989	0.0653759	1	1	1	0.00067774	0.00163545	0.00196159

## Sheet: Figure S1c
Figure S1c
Rheology
		Fast relaxing, 2 kPa						Slow relaxing, 2 kPa						Elastic, 2 kPa						Fast relaxing, 10 kPa						Slow relaxing, 10 kPa						Elastic, 10 kPa						Fast relaxing, 20 kPa						Slow relaxing, 20 kPa
	Frequency (Hz)	G' (norm.)			G'' (norm.)			G' (norm.)			G'' (norm.)			G' (norm.)			G'' (norm.)			G' (norm.)			G'' (norm.)			G' (norm.)			G'' (norm.)			G' (norm.)			G'' (norm.)			G' (norm.)			G'' (norm.)			G' (norm.)			G'' (norm.)
	0.00159155	0.154083	0.17187	0.0422109	0.0584432	0.0680932	0.0200348	0.343674	0.799249	0.666629	0.0698409	0.0805923	0.119836	0.865316	0.795567	0.606293	0.0123417	0	0.0161088	0.0148454	0.854636	0.238194	0.0149564	0.330565	0.129653	0.640236	0.661371	0.629905	0.12339	0.0766567	0.0983971	0.922833	0.965119	0.986543	0.0075313	0.00426411	0.00423671	0.566979	0.622823	0.618234	0.099671	0.0831211	0.0806404	0.737171	0.762454	0.709867	0.0862539	0.0837911	0.0686129
	0.00442451	0.370198	0.591817	0.230147	0.0448512	0.0732614	0.0588515	0.374552	0.843919	0.709289	0.0284811	0.0503239	0.0522328	0.86829	0.804175	0.618416	0.00661654	0.00830879	0.00678643	0.0854174	0.792789	0.397578	0.0271865	0.278764	0.157628	0.696799	0.71291	0.70126	0.0582849	0.0654082	0.081448	0.925494	0.968142	0.987803	0.00235477	0.00133769	0.00107671	0.672456	0.691667	0.685865	0.0822127	0.072316	0.0716134	0.786656	0.801338	0.757552	0.0631728	0.0591148	0.0619359
	0.0123186	0.445531	0.71452	0.372758	0.0818179	0.0935144	0.0722149	0.39537	0.876196	0.742813	0.0195331	0.0399971	0.0356478	0.872412	0.814783	0.624922	0.00970494	0.0111678	0.00685875	0.246965	0.706383	0.546063	0.111456	0.145763	0.170122	0.737026	0.753462	0.752299	0.042243	0.0581446	0.0725423	0.926159	0.969491	0.988478	0.00107864	0.00083936	0.00041713	0.73502	0.743806	0.737441	0.0735734	0.0662364	0.0661227	0.826121	0.834968	0.79679	0.0535235	0.0492076	0.0560755
	0.0342183	0.56914	0.781975	0.543619	0.0965997	0.0907249	0.094968	0.410918	0.903042	0.769519	0.0209574	0.038682	0.0370908	0.882638	0.824426	0.631125	0.0158802	0.0190949	0.0096689	0.443001	0.743462	0.662816	0.131278	0.129334	0.175791	0.767577	0.789709	0.798401	0.0421981	0.0555932	0.0699624	0.92678	0.970468	0.988973	0.00142432	0.00100298	0.00039131	0.786573	0.789965	0.783455	0.0714761	0.0659275	0.0659338	0.860924	0.865767	0.833226	0.050533	0.0469379	0.0536673
	0.0953338	0.689091	0.837757	0.679048	0.100762	0.0831565	0.109866	0.425294	0.927003	0.795135	0.0244597	0.0390599	0.0420483	0.895498	0.837973	0.640241	0.0267048	0.0291839	0.0177349	0.614926	0.789659	0.774518	0.150562	0.10979	0.171584	0.797378	0.826863	0.84326	0.0450603	0.0566737	0.0714357	0.927756	0.971584	0.989739	0.00143553	0.00145015	0.00087372	0.834777	0.834857	0.828268	0.0731345	0.0688457	0.0690629	0.893668	0.89508	0.868684	0.049477	0.0461509	0.0534957
	0.265789	0.796266	0.894166	0.78905	0.111846	0.0863439	0.122901	0.445089	0.954982	0.822744	0.0339144	0.0462056	0.0560131	0.923932	0.859	0.655258	0.0408952	0.0466472	0.0299354	0.752778	0.85265	0.865218	0.15859	0.107733	0.171542	0.829489	0.864809	0.891173	0.0546072	0.0605301	0.0759942	0.930239	0.973165	0.991314	0.00191008	0.0015712	0.00100113	0.884075	0.88193	0.8758	0.0784633	0.0757468	0.0759645	0.926529	0.925376	0.905158	0.0508228	0.0479012	0.0552407
	0.738479	0.895129	0.953917	0.889328	0.126417	0.0945048	0.139543	0.490067	1	0.86207	0.0521249	0.0622784	0.0828865	1	0.879132	0.691873	0.0689545	0.0759904	0.049227	0.875703	0.91859	0.955894	0.168655	0.113348	0.178525	0.879027	0.914989	0.944202	0.0758431	0.0722012	0.0851377	0.942169	0.978932	0.994104	0.00354869	0.00282362	0.00365577	0.93842	0.935477	0.930157	0.0867042	0.0858815	0.086255	0.961565	0.959006	0.945373	0.0548213	0.0518709	0.0592892
	2.0531	1	1	1	0.147831	0.110716	0.165072	1	0.68016	1	0.0808882	0.099123	0.121709	0.833387	1	1	0.155081	0.08533	0.0663715	1	1	1	0.184126	0.125825	0.203577	1	1	1	0.111944	0.0938102	0.0980371	1	1	1	0.00591387	0.0056591	0.00629449	1	1	1	0.096898	0.100367	0.10056	1	1	1	0.0615003	0.0613067	0.0661731
[truncated: 6 more columns]

## Sheet: Figure 1c
Figure 1c
Stress relaxation
	t (s)	Elastic	Slow relaxing	Fast relaxing
	0.01	1	0.950549	0.927673
	0.31	1	0.971154	0.95283
	0.61	1	0.98489	0.993711
	0.91	1	0.998626	0.996855
	1.21	1	0.994505	0.981132
	1.51	1	0.989011	0.95283
	1.81	0.997877	0.980769	0.946541
	2.11	1	0.973901	0.937107
	2.41	0.997877	0.968407	0.930818
	2.71	0.997877	0.962912	0.924528
	3.01	0.997877	0.957418	0.921384
	3.31	0.997877	0.953297	0.915094
	3.61	0.997877	0.949176	0.91195
	3.91	0.997877	0.943681	0.90566
	4.21	0.997877	0.940934	0.902516
	4.51	0.997877	0.936813	0.899371
	4.81	0.995754	0.934066	0.893082
	5.11	0.995754	0.929945	0.889937
	5.41	0.995754	0.927198	0.886792
	5.71	0.995754	0.924451	0.883648
	6.01	0.995754	0.921703	0.880503
	6.31	0.995754	0.917582	0.877358
	6.61	0.995754	0.914835	0.874214
	6.91	0.995754	0.912088	0.871069
	7.21	0.995754	0.909341	0.867925
	7.51	0.995754	0.907967	0.86478
	7.81	0.995754	0.90522	0.861635
	8.11	0.993631	0.902473	0.858491
	8.41	0.993631	0.899725	0.855346
	8.71	0.993631	0.898352	0.852201
	9.01	0.993631	0.895604	0.849057
	9.31	0.993631	0.894231	0.845912
	9.61	0.993631	0.891484	0.845912
	9.91	0.993631	0.89011	0.842767
	10.21	0.993631	0.888736	0.839623
	10.51	0.993631	0.885989	0.836478
	10.81	0.993631	0.884615	0.833333
	11.11	0.993631	0.883242	0.833333
	11.41	0.993631	0.881868	0.830189
	11.71	0.991507	0.879121	0.827044
	12.01	0.991507	0.877747	0.823899
	12.31	0.991507	0.876374	0.823899
	12.61	0.991507	0.875	0.820755
	12.91	0.991507	0.873626	0.81761
	13.21	0.991507	0.872253	0.81761
	13.51	0.991507	0.870879	0.814465
	13.81	0.991507	0.868132	0.811321
	14.11	0.991507	0.866758	0.808176
	14.41	0.991507	0.865385	0.808176
	14.71	0.991507	0.864011	0.805031
	15.01	0.991507	0.862637	0.801887
	15.31	0.991507	0.85989	0.798742
	15.61	0.991507	0.85989	0.798742
	15.91	0.989384	0.857143	0.795597
	16.21	0.989384	0.855769	0.795597
	16.51	0.989384	0.855769	0.792453
	16.81	0.989384	0.853022	0.789308
	17.11	0.989384	0.853022	0.789308
	17.41	0.989384	0.851648	0.786164
	17.71	0.989384	0.850275	0.786164
	18.01	0.989384	0.848901	0.783019
	18.31	0.989384	0.847527	0.783019
	18.61	0.989384	0.846154	0.779874
	18.91	0.989384	0.84478	0.779874
	19.21	0.989384	0.843407	0.77673
	19.51	0.989384	0.842033	0.773585
	19.81	0.987261	0.840659	0.773585
	20.11	0.987261	0.839286	0.77044
	20.41	0.987261	0.837912	0.77044
	20.71	0.987261	0.837912	0.767296
	21.01	0.987261	0.836538	0.767296
	21.31	0.987261	0.835165	0.764151
	21.61	0.987261	0.833791	0.761006
	21.91	0.987261	0.833791	0.761006
	22.21	0.987261	0.832418	0.757862
	22.51	0.987261	0.831044	0.757862
	22.81	0.987261	0.82967	0.754717
	23.11	0.987261	0.82967	0.754717
	23.41	0.987261	0.828297	0.751572
	23.71	0.987261	0.826923	0.751572
	24.01	0.985138	0.826923	0.748428
	24.31	0.987261	0.825549	0.748428
	24.61	0.987261	0.824176	0.745283
	24.91	0.987261	0.822802	0.745283
	25.21	0.985138	0.822802	0.742138
	25.51	0.985138	0.821429	0.742138
	25.81	0.985138	0.820055	0.738994
	26.11	0.985138	0.820055	0.738994
	26.41	0.985138	0.818681	0.735849
	26.71	0.985138	0.817308	0.735849
	27.01	0.985138	0.815934	0.735849
	27.31	0.985138	0.81456	0.732704
	27.61	0.983015	0.81456	0.732704
	27.91	0.985138	0.813187	0.72956
	28.21	0.985138	0.811813	0.72956
	28.51	0.985138	0.811813	0.72956
	28.81	0.985138	0.81044	0.726415
	29.11	0.985138	0.809066	0.726415
	29.41	0.985138	0.807692	0.72327
	29.71	0.985138	0.807692	0.72327
	30.01	0.983015	0.806319	0.720126
	30.31	0.983015	0.804945	0.720126
	30.61	0.983015	0.804945	0.716981
	30.91	0.983015	0.803571	0.716981
	31.21	0.983015	0.803571	0.713836
	31.51	0.983015	0.802198	0.713836
	31.81	0.983015	0.800824	0.713836
	32.11	0.983015	0.800824	0.713836
	32.41	0.983015	0.799451	0.710692
	32.71	0.983015	0.799451	0.710692
	33.01	0.983015	0.798077	0.707547
	33.31	0.983015	0.798077	0.707547
	33.61	0.983015	0.796703	0.704403
	33.91	0.983015	0.796703	0.704403
	34.21	0.983015	0.79533	0.704403
	34.51	0.983015	0.79533	0.704403
	34.81	0.980892	0.793956	0.701258
	35.11	0.980892	0.793956	0.701258
	35.41	0.983015	0.792582	0.701258
	35.71	0.983015	0.792582	0.698113
	36.01	0.980892	0.791209	0.698113
	36.31	0.980892	0.791209	0.698113
	36.61	0.980892	0.789835	0.694969
	36.91	0.980892	0.789835	0.694969
	37.21	0.980892	0.788462	0.691824
	37.51	0.983015	0.788462	0.691824
	37.81	0.980892	0.787088	0.691824
	38.11	0.980892	0.787088	0.688679
	38.41	0.980892	0.785714	0.688679
	38.71	0.980892	0.784341	0.688679
	39.01	0.980892	0.784341	0.685535
	39.31	0.980892	0.784341	0.685535
	39.61	0.980892	0.782967	0.685535
	39.91	0.980892	0.782967	0.68239
	40.21	0.980892	0.781593	0.68239
	40.51	0.980892	0.781593	0.68239
	40.81	0.980892	0.78022	0.679245
	41.11	0.980892	0.78022	0.679245
	41.41	0.978769	0.778846	0.676101
	41.71	0.978769	0.778846	0.676101
	42.01	0.980892	0.778846	0.676101
	42.31	0.980892	0.777473	0.676101
	42.61	0.978769	0.777473	0.672956
	42.91	0.978769	0.776099	0.672956
	43.21	0.980892	0.776099	0.672956
	43.51	0.980892	0.776099	0.672956
	43.81	0.978769	0.774725	0.669811
	44.11	0.978769	0.774725	0.669811
	44.41	0.978769	0.773352	0.666667
	44.71	0.978769	0.773352	0.666667
	45.01	0.978769	0.771978	0.666667
	45.31	0.978769	0.771978	0.666667
	45.61	0.978769	0.771978	0.663522
	45.91	0.978769	0.770604	0.663522
	46.21	0.978769	0.770604	0.663522
	46.51	0.978769	0.769231	0.660377
	46.81	0.978769	0.769231	0.660377
	47.11	0.978769	0.769231	0.660377
	47.41	0.978769	0.767857	0.660377
	47.71	0.978769	0.767857	0.657233
	48.01	0.978769	0.766484	0.657233
	48.31	0.978769	0.766484	0.657233
	48.61	0.978769	0.766484	0.654088
	48.91	0.978769	0.76511	0.654088
	49.21	0.976645	0.76511	0.654088
	49.51	0.976645	0.763736	0.654088
	49.81	0.976645	0.763736	0.650943
	50.11	0.976645	0.762363	0.650943
	50.41	0.976645	0.762363	0.650943
	50.71	0.976645	0.760989	0.650943
	51.01	0.976645	0.760989	0.647799
	51.31	0.976645	0.760989	0.647799
	51.61	0.976645	0.759615	0.647799
	51.91	0.976645	0.759615	0.647799
	52.21	0.976645	0.758242	0.644654
	52.51	0.976645	0.758242	0.644654
	52.81	0.976645	0.758242	0.644654
	53.11	0.976645	0.756868	0.644654
	53.41	0.976645	0.756868	0.641509
	53.71	0.976645	0.756868	0.641509
	54.01	0.976645	0.755495	0.641509
	54.31	0.976645	0.755495	0.641509
	54.61	0.976645	0.754121	0.638365
	54.91	0.976645	0.754121	0.638365
	55.21	0.976645	0.754121	0.638365
	55.51	0.976645	0.752747	0.638365
	55.81	0.976645	0.752747	0.63522
	56.11	0.976645	0.752747	0.63522
	56.41	0.976645	0.751374	0.63522
	56.71	0.974522	0.751374	0.63522
	57.01	0.974522	0.751374	0.632075
	57.31	0.974522	0.751374	0.632075
	57.61	0.974522	0.75	0.632075
	57.91	0.974522	0.75	0.632075
	58.21	0.974522	0.748626	0.628931
	58.51	0.976645	0.748626	0.628931
	58.81	0.974522	0.748626	0.628931
	59.11	0.974522	0.747253	0.628931
	59.41	0.974522	0.747253	0.628931
	59.71	0.974522	0.747253	0.628931
	60.01	0.974522	0.745879	0.625786
	60.31	0.974522	0.745879	0.625786
	60.61	0.974522	0.745879	0.625786
	60.91	0.974522	0.745879	0.625786
	61.21	0.974522	0.744505	0.622642
	61.51	0.974522	0.744505	0.622642
	61.81	0.974522	0.743132	0.622642
	62.11	0.974522	0.743132	0.622642
	62.41	0.974522	0.743132	0.619497
	62.71	0.974522	0.743132	0.619497
	63.01	0.974522	0.741758	0.619497
	63.31	0.974522	0.741758	0.619497
	63.61	0.974522	0.741758	0.619497
	63.91	0.972399	0.740385	0.619497
	64.21	0.972399	0.740385	0.616352
	64.51	0.972399	0.740385	0.616352
	64.81	0.972399	0.740385	0.616352
	65.11	0.972399	0.739011	0.616352
	65.41	0.972399	0.739011	0.616352
	65.71	0.972399	0.739011	0.616352
	66.01	0.972399	0.737637	0.613208
	66.31	0.972399	0.737637	0.613208
	66.61	0.972399	0.737637	0.613208
	66.91	0.972399	0.736264	0.613208
	67.21	0.972399	0.736264	0.613208
	67.51	0.972399	0.736264	0.610063
	67.81	0.972399	0.736264	0.610063
	68.11	0.972399	0.73489	0.610063
	68.41	0.972399	0.73489	0.606918
	68.71	0.972399	0.73489	0.610063
	69.01	0.972399	0.73489	0.606918
	69.31	0.972399	0.733516	0.606918
	69.61	0.972399	0.733516	0.606918
	69.91	0.972399	0.733516	0.606918
	70.21	0.972399	0.732143	0.603774
	70.51	0.972399	0.732143	0.603774
	70.81	0.970276	0.732143	0.603774
	71.11	0.970276	0.732143	0.603774
	71.41	0.970276	0.730769	0.603774
	71.71	0.970276	0.730769	0.600629
	72.01	0.970276	0.730769	0.600629
	72.31	0.970276	0.729396	0.600629
	72.61	0.970276	0.729396	0.600629
	72.91	0.970276	0.729396	0.600629
	73.21	0.970276	0.729396	0.600629
	73.51	0.970276	0.728022	0.600629
	73.81	0.970276	0.728022	0.597484
	74.11	0.970276	0.728022	0.597484
	74.41	0.970276	0.728022	0.597484
	74.71	0.970276	0.726648	0.597484
	75.01	0.970276	0.726648	0.597484
	75.31	0.970276	0.726648	0.59434
	75.61	0.970276	0.726648	0.59434
	75.91	0.970276	0.725275	0.59434
	76.21	0.970276	0.725275	0.59434
	76.51	0.970276	0.725275	0.591195
	76.81	0.970276	0.725275	0.59434
	77.11	0.970276	0.725275	0.591195
	77.41	0.970276	0.723901	0.591195
	77.71	0.970276	0.723901	0.591195
	78.01	0.970276	0.723901	0.58805
	78.31	0.970276	0.723901	0.591195
	78.61	0.970276	0.722527	0.591195
	78.91	0.970276	0.722527	0.58805
	79.21	0.970276	0.722527	0.58805
	79.51	0.968153	0.722527	0.58805
	79.81	0.970276	0.721154	0.58805
	80.11	0.968153	0.721154	0.58805
	80.41	0.968153	0.721154	0.584906
	80.71	0.968153	0.721154	0.584906
	81.01	0.968153	0.71978	0.584906
	81.31	0.968153	0.71978	0.581761
	81.61	0.968153	0.71978	0.584906
	81.91	0.968153	0.71978	0.584906
	82.21	0.968153	0.718407	0.581761
	82.51	0.968153	0.718407	0.581761
	82.81	0.968153	0.718407	0.581761
	83.11	0.968153	0.718407	0.581761
	83.41	0.968153	0.718407	0.581761
	83.71	0.968153	0.717033	0.581761
	84.01	0.968153	0.717033	0.578616
	84.31	0.968153	0.717033	0.578616
	84.61	0.968153	0.717033	0.578616
	84.91	0.968153	0.715659	0.578616
	85.21	0.968153	0.715659	0.578616
	85.51	0.968153	0.715659	0.575472
	85.81	0.968153	0.715659	0.575472
	86.11	0.968153	0.714286	0.575472
	86.41	0.968153	0.714286	0.575472
	86.71	0.968153	0.714286	0.575472
	87.01	0.968153	0.714286	0.575472
	87.31	0.968153	0.714286	0.572327
	87.61	0.968153	0.712912	0.572327
	87.91	0.96603	0.712912	0.572327
	88.21	0.968153	0.712912	0.572327
	88.51	0.968153	0.712912	0.572327
	88.81	0.96603	0.712912	0.572327
	89.11	0.96603	0.711538	0.569182
	89.41	0.96603	0.711538	0.569182
	89.71	0.96603	0.711538	0.569182
	90.01	0.96603	0.711538	0.569182
	90.31	0.96603	0.711538	0.569182
	90.61	0.96603	0.710165	0.569182
	90.91	0.96603	0.710165	0.566038
	91.21	0.96603	0.710165	0.566038
	91.51	0.96603	0.708791	0.566038
	91.81	0.96603	0.708791	0.566038
	92.11	0.96603	0.708791	0.566038
	92.41	0.96603	0.708791	0.566038
	92.71	0.96603	0.708791	0.562893
	93.01	0.96603	0.707418	0.562893
	93.31	0.96603	0.707418	0.562893
	93.61	0.96603	0.707418	0.562893
	93.91	0.96603	0.707418	0.562893
	94.21	0.96603	0.706044	0.562893
	94.51	0.96603	0.706044	0.559748
	94.81	0.96603	0.706044	0.562893
	95.11	0.96603	0.706044	0.559748
	95.41	0.96603	0.706044	0.559748
	95.71	0.96603	0.70467	0.559748
	96.01	0.96603	0.70467	0.559748
	96.31	0.96603	0.70467	0.559748
	96.61	0.96603	0.70467	0.559748
	96.91	0.96603	0.70467	0.559748
	97.21	0.96603	0.70467	0.559748
	97.51	0.96603	0.703297	0.556604
	97.81	0.963907	0.70467	0.556604
	98.11	0.963907	0.703297	0.556604
	98.41	0.963907	0.703297	0.556604
	98.71	0.963907	0.703297	0.553459
	99.01	0.963907	0.703297	0.553459
	99.31	0.963907	0.701923	0.553459
	99.61	0.963907	0.701923	0.553459
	99.91	0.963907	0.701923	0.553459
	100.21	0.963907	0.701923	0.553459
	100.51	0.963907	0.700549	0.553459
	100.81	0.963907	0.700549	0.553459
	101.11	0.963907	0.700549	0.550314
	101.41	0.963907	0.700549	0.553459
	101.71	0.963907	0.699176	0.550314
	102.01	0.963907	0.699176	0.550314
	102.31	0.963907	0.699176	0.550314
	102.61	0.963907	0.699176	0.550314
	102.91	0.963907	0.699176	0.550314
	103.21	0.963907	0.699176	0.54717
	103.51	0.963907	0.697802	0.54717
	103.81	0.963907	0.697802	0.54717
	104.11	0.963907	0.697802	0.54717
	104.41	0.963907	0.697802	0.54717
	104.71	0.963907	0.697802	0.54717
	105.01	0.963907	0.696429	0.54717
	105.31	0.963907	0.696429	0.544025
	105.61	0.963907	0.696429	0.54717
	105.91	0.963907	0.696429	0.544025
	106.21	0.963907	0.696429	0.544025
	106.51	0.963907	0.695055	0.540881
	106.81	0.963907	0.695055	0.544025
	107.11	0.963907	0.695055	0.544025
	107.41	0.963907	0.695055	0.544025
	107.71	0.961783	0.695055	0.540881
	108.01	0.961783	0.695055	0.540881
	108.31	0.963907	0.693681	0.540881
	108.61	0.961783	0.693681	0.540881
	108.91	0.961783	0.693681	0.540881
	109.21	0.961783	0.692308	0.540881
	109.51	0.963907	0.692308	0.537736
	109.81	0.963907	0.692308	0.540881
	110.11	0.961783	0.692308	0.537736
	110.41	0.961783	0.692308	0.537736
	110.71	0.961783	0.692308	0.537736
	111.01	0.961783	0.690934	0.537736
	111.31	0.961783	0.690934	0.537736
	111.61	0.961783	0.690934	0.537736
	111.91	0.961783	0.690934	0.534591
	112.21	0.961783	0.68956	0.534591
	112.51	0.961783	0.68956	0.534591
	112.81	0.961783	0.68956	0.534591
	113.11	0.961783	0.68956	0.534591
	113.41	0.961783	0.68956	0.534591
	113.71	0.961783	0.68956	0.534591
	114.01	0.961783	0.68956	0.531447
	114.31	0.961783	0.68956	0.531447
	114.61	0.961783	0.688187	0.531447
	114.91	0.961783	0.688187	0.531447
	115.21	0.961783	0.688187	0.531447
	115.51	0.961783	0.688187	0.531447
	115.81	0.961783	0.688187	0.531447
	116.11	0.961783	0.688187	0.531447
	116.41	0.961783	0.686813	0.531447
	116.71	0.961783	0.686813	0.528302
	117.01	0.961783	0.686813	0.531447
	117.31	0.961783	0.686813	0.528302
	117.61	0.961783	0.686813	0.528302
	117.91	0.961783	0.686813	0.528302
	118.21	0.961783	0.68544	0.528302
	118.51	0.95966	0.68544	0.525157
	118.81	0.961783	0.68544	0.528302
	119.11	0.95966	0.68544	0.525157
	119.41	0.95966	0.68544	0.525157
	119.71	0.95966	0.68544	0.525157
	120.01	0.95966	0.684066	0.525157
	120.31	0.95966	0.684066	0.525157
	120.61	0.95966	0.684066	0.525157
	120.91	0.95966	0.682692	0.525157
	121.21	0.95966	0.684066	0.525157
	121.51	0.95966	0.684066	0.522013
	121.81	0.95966	0.682692	0.522013
	122.11	0.95966	0.682692	0.522013
	122.41	0.95966	0.682692	0.522013
	122.71	0.95966	0.682692	0.522013
	123.01	0.95966	0.682692	0.522013
	123.31	0.95966	0.681319	0.522013
	123.61	0.95966	0.681319	0.522013
	123.91	0.95966	0.681319	0.518868
	124.21	0.95966	0.681319	0.518868
	124.51	0.95966	0.681319	0.518868
	124.81	0.95966	0.681319	0.518868
	125.11	0.95966	0.679945	0.518868
	125.41	0.95966	0.679945	0.518868
	125.71	0.95966	0.679945	0.518868
	126.01	0.95966	0.679945	0.518868
	126.31	0.95966	0.679945	0.515723
	126.61	0.95966	0.679945	0.518868
	126.91	0.95966	0.678571	0.515723
	127.21	0.95966	0.678571	0.515723
	127.51	0.95966	0.678571	0.515723
	127.81	0.95966	0.678571	0.515723
	128.11	0.95966	0.678571	0.512579
	128.41	0.95966	0.678571	0.515723
	128.71	0.95966	0.677198	0.512579
	129.01	0.957537	0.677198	0.512579
	129.31	0.957537	0.677198	0.512579
	129.61	0.957537	0.677198	0.512579
	129.91	0.95966	0.677198	0.512579
	130.21	0.95966	0.677198	0.512579
	130.51	0.957537	0.677198	0.512579
	130.81	0.957537	0.675824	0.512579
	131.11	0.957537	0.675824	0.509434
	131.41	0.957537	0.675824	0.509434
	131.71	0.957537	0.675824	0.509434
	132.01	0.957537	0.675824	0.509434
	132.31	0.957537	0.675824	0.509434
	132.61	0.957537	0.674451	0.509434
	132.91	0.957537	0.674451	0.509434
	133.21	0.957537	0.674451	0.509434
	133.51	0.957537	0.674451	0.509434
	133.81	0.957537	0.674451	0.506289
	134.11	0.957537	0.674451	0.509434
	134.41	0.957537	0.673077	0.506289
	134.71	0.957537	0.673077	0.506289
	135.01	0.957537	0.673077	0.506289
	135.31	0.957537	0.673077	0.506289
	135.61	0.957537	0.673077	0.506289
	135.91	0.957537	0.673077	0.506289
	136.21	0.957537	0.673077	0.506289
	136.51	0.957537	0.671703	0.506289
	136.81	0.957537	0.671703	0.503145
	137.11	0.957537	0.671703	0.503145
	137.41	0.957537	0.671703	0.503145
	137.71	0.957537	0.671703	0.503145
	138.01	0.957537	0.671703	0.503145
	138.31	0.957537	0.67033	0.503145
	138.61	0.957537	0.671703	0.503145
	138.91	0.957537	0.67033	0.503145
	139.21	0.955414	0.67033	0.5
	139.51	0.957537	0.67033	0.5
	139.81	0.955414	0.67033	0.5
	140.11	0.955414	0.668956	0.5
	140.41	0.955414	0.668956	0.5
	140.71	0.955414	0.668956	0.5
	141.01	0.957537	0.668956	0.5
	141.31	0.955414	0.668956	0.5
	141.61	0.955414	0.668956	0.496855
	141.91	0.955414	0.668956	0.5
	142.21	0.955414	0.668956	0.496855
	142.51	0.955414	0.667582	0.496855
	142.81	0.955414	0.667582	0.496855
	143.11	0.955414	0.667582	0.496855
	143.41	0.955414	0.667582	0.496855
	143.71	0.955414	0.667582	0.496855
	144.01	0.955414	0.667582	0.496855
	144.31	0.955414	0.667582	0.496855
	144.61	0.955414	0.666209	0.493711
	144.91	0.955414	0.666209	0.493711
	145.21	0.955414	0.666209	0.493711
	145.51	0.955414	0.666209	0.493711
	145.81	0.955414	0.666209	0.493711
	146.11	0.955414	0.666209	0.493711
	146.41	0.955414	0.664835	0.493711
	146.71	0.955414	0.664835	0.490566
	147.01	0.955414	0.664835	0.490566
	147.31	0.955414	0.664835	0.490566
	147.61	0.955414	0.664835	0.490566
	147.91	0.955414	0.664835	0.490566
	148.21	0.955414	0.664835	0.490566
	148.51	0.953291	0.664835	0.490566
	148.81	0.955414	0.663462	0.490566
	149.11	0.955414	0.663462	0.490566
	149.41	0.955414	0.663462	0.490566
	149.71	0.953291	0.663462	0.490566
	150.01	0.955414	0.663462	0.490566
	150.31	0.955414	0.663462	0.487421
	150.61	0.953291	0.663462	0.487421
	150.91	0.955414	0.662088	0.487421
	151.21	0.955414	0.662088	0.487421
	151.51	0.953291	0.662088	0.487421
	151.81	0.953291	0.662088	0.487421
	152.11	0.953291	0.662088	0.487421
	152.41	0.953291	0.662088	0.487421
	152.71	0.953291	0.660714	0.487421
	153.01	0.953291	0.660714	0.484277
	153.31	0.953291	0.660714	0.484277
	153.61	0.953291	0.660714	0.484277
	153.91	0.953291	0.660714	0.484277
	154.21	0.953291	0.660714	0.484277
	154.51	0.953291	0.660714	0.484277
	154.81	0.953291	0.660714	0.484277
	155.11	0.953291	0.660714	0.484277
	155.41	0.953291	0.659341	0.481132
	155.71	0.953291	0.659341	0.481132
	156.01	0.953291	0.659341	0.481132
	156.31	0.953291	0.659341	0.481132
	156.61	0.953291	0.659341	0.484277
	156.91	0.953291	0.659341	0.481132
	157.21	0.953291	0.657967	0.481132
	157.51	0.953291	0.657967	0.481132
	157.81	0.953291	0.657967	0.481132
	158.11	0.953291	0.657967	0.481132
	158.41	0.953291	0.657967	0.481132
	158.71	0.953291	0.657967	0.481132
	159.01	0.953291	0.657967	0.477987
	159.31	0.953291	0.657967	0.477987
	159.61	0.953291	0.656593	0.477987
	159.91	0.953291	0.656593	0.477987
	160.21	0.953291	0.656593	0.477987
	160.51	0.951168	0.656593	0.477987
	160.81	0.951168	0.656593	0.474843
	161.11	0.951168	0.656593	0.477987
	161.41	0.953291	0.656593	0.477987
	161.71	0.953291	0.656593	0.474843
	162.01	0.953291	0.65522	0.474843
	162.31	0.953291	0.65522	0.474843
	162.61	0.953291	0.65522	0.474843
	162.91	0.951168	0.65522	0.474843
	163.21	0.953291	0.65522	0.474843
	163.51	0.951168	0.65522	0.474843
	163.81	0.951168	0.653846	0.474843
	164.11	0.951168	0.653846	0.474843
	164.41	0.951168	0.653846	0.474843
	164.71	0.951168	0.653846	0.471698
	165.01	0.951168	0.653846	0.471698
	165.31	0.951168	0.653846	0.471698
	165.61	0.951168	0.653846	0.471698
	165.91	0.951168	0.653846	0.471698
	166.21	0.951168	0.652473	0.471698
	166.51	0.951168	0.652473	0.471698
	166.81	0.951168	0.652473	0.471698
	167.11	0.951168	0.652473	0.471698
	167.41	0.951168	0.652473	0.471698
	167.71	0.951168	0.651099	0.471698
	168.01	0.951168	0.652473	0.468553
	168.31	0.951168	0.651099	0.468553
	168.61	0.951168	0.651099	0.468553
	168.91	0.951168	0.651099	0.468553
	169.21	0.951168	0.651099	0.468553
	169.51	0.951168	0.651099	0.468553
	169.81	0.951168	0.651099	0.468553
	170.11	0.951168	0.651099	0.468553
	170.41	0.951168	0.651099	0.468553
	170.71	0.951168	0.649725	0.465409
	171.01	0.951168	0.649725	0.465409
	171.31	0.951168	0.649725	0.468553
	171.61	0.951168	0.649725	0.468553
	171.91	0.951168	0.649725	0.465409
	172.21	0.951168	0.649725	0.465409
	172.51	0.951168	0.648352	0.465409
	172.81	0.951168	0.649725	0.465409
	173.11	0.951168	0.648352	0.465409
	173.41	0.951168	0.648352	0.465409
	173.71	0.951168	0.648352	0.465409
	174.01	0.951168	0.648352	0.462264
	174.31	0.951168	0.648352	0.462264
	174.61	0.951168	0.648352	0.462264
	174.91	0.949045	0.648352	0.462264
	175.21	0.951168	0.646978	0.462264
	175.51	0.951168	0.646978	0.462264
	175.81	0.949045	0.646978	0.462264
	176.11	0.951168	0.646978	0.462264
	176.41	0.949045	0.646978	0.462264
	176.71	0.949045	0.646978	0.462264
	177.01	0.949045	0.646978	0.462264
	177.31	0.951168	0.646978	0.459119
	177.61	0.949045	0.645604	0.459119
	177.91	0.949045	0.645604	0.459119
	178.21	0.949045	0.645604	0.459119
	178.51	0.949045	0.645604	0.459119
	178.81	0.949045	0.645604	0.459119
	179.11	0.949045	0.645604	0.459119
	179.41	0.949045	0.645604	0.459119
	179.71	0.949045	0.645604	0.459119
	180.01	0.949045	0.644231	0.459119
	180.31	0.949045	0.644231	0.459119
	180.61	0.949045	0.644231	0.455975
	180.91	0.949045	0.644231	0.455975
	181.21	0.949045	0.644231	0.455975
	181.51	0.949045	0.644231	0.455975
	181.81	0.949045	0.644231	0.455975
	182.11	0.949045	0.642857	0.455975
	182.41	0.949045	0.644231	0.455975
	182.71	0.949045	0.642857	0.455975
	183.01	0.949045	0.642857	0.455975
	183.31	0.949045	0.642857	0.455975
	183.61	0.949045	0.642857	0.455975
	183.91	0.949045	0.642857	0.455975
	184.21	0.949045	0.642857	0.45283
	184.51	0.949045	0.642857	0.45283
	184.81	0.949045	0.641484	0.455975
	185.11	0.949045	0.641484	0.45283
	185.41	0.949045	0.641484	0.45283
	185.71	0.946921	0.641484	0.45283
	186.01	0.946921	0.641484	0.45283
	186.31	0.949045	0.641484	0.45283
	186.61	0.946921	0.641484	0.45283
	186.91	0.946921	0.64011	0.45283
	187.21	0.946921	0.641484	0.45283
	187.51	0.949045	0.64011	0.45283
	187.81	0.946921	0.64011	0.449686
	188.11	0.946921	0.64011	0.449686
	188.41	0.946921	0.64011	0.449686
	188.71	0.946921	0.64011	0.449686
	189.01	0.946921	0.64011	0.449686
	189.31	0.946921	0.64011	0.449686
	189.61	0.946921	0.64011	0.449686
	189.91	0.946921	0.638736	0.449686
	190.21	0.946921	0.638736	0.449686
	190.51	0.946921	0.638736	0.449686
	190.81	0.946921	0.638736	0.449686
	191.11	0.946921	0.638736	0.446541
	191.41	0.946921	0.638736	0.449686
	191.71	0.946921	0.637363	0.449686
	192.01	0.946921	0.638736	0.449686
	192.31	0.946921	0.638736	0.446541
	192.61	0.946921	0.637363	0.446541
	192.91	0.946921	0.637363	0.446541
	193.21	0.946921	0.637363	0.446541
	193.51	0.946921	0.637363	0.446541
	193.81	0.946921	0.637363	0.446541
	194.11	0.946921	0.637363	0.446541
	194.41	0.946921	0.637363	0.446541
	194.71	0.946921	0.637363	0.446541
	195.01	0.946921	0.637363	0.446541
	195.31	0.946921	0.635989	0.443396
	195.61	0.946921	0.635989	0.443396
	195.91	0.946921	0.635989	0.443396
	196.21	0.946921	0.635989	0.443396
	196.51	0.946921	0.635989	0.443396
	196.81	0.946921	0.635989	0.443396
	197.11	0.946921	0.635989	0.443396
	197.41	0.946921	0.634615	0.443396
	197.71	0.944798	0.634615	0.443396
	198.01	0.944798	0.634615	0.443396
	198.31	0.944798	0.634615	0.443396
	198.61	0.946921	0.634615	0.443396
	198.91	0.946921	0.634615	0.443396
	199.21	0.944798	0.634615	0.440252
	199.51	0.944798	0.634615	0.440252
	199.81	0.946921	0.634615	0.440252
	200.11	0.946921	0.634615	0.440252
	200.41	0.944798	0.633242	0.440252
	200.71	0.944798	0.633242	0.440252
	201.01	0.944798	0.633242	0.440252
	201.31	0.946921	0.633242	0.440252
	201.61	0.944798	0.633242	0.440252
	201.91	0.944798	0.633242	0.440252
	202.21	0.944798	0.633242	0.440252
	202.51	0.944798	0.633242	0.437107
	202.81	0.944798	0.631868	0.437107
	203.11	0.944798	0.633242	0.437107
	203.41	0.944798	0.631868	0.437107
	203.71	0.944798	0.631868	0.437107
	204.01	0.944798	0.631868	0.437107
	204.31	0.944798	0.631868	0.437107
	204.61	0.944798	0.631868	0.437107
	204.91	0.944798	0.631868	0.437107
	205.21	0.944798	0.631868	0.437107
	205.51	0.944798	0.630495	0.437107
	205.81	0.944798	0.630495	0.437107
	206.11	0.944798	0.630495	0.437107
	206.41	0.944798	0.630495	0.433962
	206.71	0.944798	0.630495	0.433962
	207.01	0.944798	0.630495	0.433962
	207.31	0.944798	0.630495	0.433962
	207.61	0.944798	0.630495	0.437107
	207.91	0.944798	0.629121	0.433962
	208.21	0.944798	0.629121	0.433962
	208.51	0.944798	0.629121	0.433962
	208.81	0.944798	0.629121	0.433962
	209.11	0.944798	0.629121	0.433962
	209.41	0.944798	0.629121	0.430818
	209.71	0.944798	0.629121	0.433962
	210.01	0.944798	0.629121	0.430818
	210.31	0.944798	0.629121	0.430818
	210.61	0.944798	0.629121	0.430818
	210.91	0.944798	0.629121	0.430818
	211.21	0.942675	0.627747	0.430818
	211.51	0.942675	0.627747	0.430818
	211.81	0.944798	0.627747	0.430818
	212.11	0.942675	0.627747	0.430818
	212.41	0.942675	0.627747	0.430818
	212.71	0.942675	0.627747	0.430818
	213.01	0.942675	0.627747	0.430818
	213.31	0.942675	0.627747	0.427673
	213.61	0.942675	0.627747	0.430818
	213.91	0.942675	0.626374	0.430818
	214.21	0.944798	0.627747	0.427673
	214.51	0.942675	0.626374	0.427673
	214.81	0.942675	0.626374	0.427673
	215.11	0.942675	0.626374	0.427673
	215.41	0.942675	0.626374	0.427673
	215.71	0.942675	0.626374	0.427673
	216.01	0.942675	0.626374	0.427673
	216.31	0.942675	0.626374	0.427673
	216.61	0.942675	0.625	0.427673
	216.91	0.942675	0.626374	0.424528
	217.21	0.942675	0.625	0.427673
	217.51	0.942675	0.625	0.427673
	217.81	0.942675	0.625	0.424528
	218.11	0.942675	0.625	0.424528
	218.41	0.942675	0.625	0.424528
	218.71	0.942675	0.625	0.424528
	219.01	0.942675	0.623626	0.424528
	219.31	0.942675	0.625	0.424528
	219.61	0.942675	0.623626	0.424528
	219.91	0.942675	0.623626	0.424528
	220.21	0.942675	0.623626	0.424528
	220.51	0.942675	0.623626	0.424528
	220.81	0.942675	0.623626	0.424528
	221.11	0.942675	0.623626	0.424528
	221.41	0.942675	0.623626	0.424528
	221.71	0.942675	0.623626	0.424528
	222.01	0.942675	0.623626	0.421384
	222.31	0.940552	0.623626	0.421384
	222.61	0.942675	0.622253	0.421384
	222.91	0.942675	0.622253	0.421384
	223.21	0.940552	0.622253	0.421384
	223.51	0.940552	0.622253	0.421384
	223.81	0.942675	0.622253	0.421384
	224.11	0.942675	0.622253	0.421384
	224.41	0.940552	0.622253	0.421384
	224.71	0.942675	0.622253	0.421384
	225.01	0.942675	0.622253	0.421384
	225.31	0.942675	0.622253	0.421384
	225.61	0.940552	0.620879	0.418239
	225.91	0.940552	0.620879	0.421384
	226.21	0.940552	0.620879	0.418239
	226.51	0.940552	0.620879	0.418239
	226.81	0.940552	0.620879	0.418239
	227.11	0.940552	0.620879	0.418239
	227.41	0.940552	0.620879	0.418239
	227.71	0.940552	0.620879	0.418239
	228.01	0.940552	0.620879	0.418239
	228.31	0.940552	0.619505	0.418239
	228.61	0.940552	0.620879	0.418239
	228.91	0.940552	0.619505	0.418239
	229.21	0.940552	0.619505	0.418239
	229.51	0.940552	0.619505	0.418239
	229.81	0.940552	0.619505	0.418239
	230.11	0.940552	0.619505	0.415094
	230.41	0.940552	0.619505	0.415094
	230.71	0.940552	0.619505	0.415094
	231.01	0.940552	0.618132	0.415094
	231.31	0.940552	0.618132	0.415094
	231.61	0.940552	0.618132	0.415094
	231.91	0.940552	0.618132	0.415094
	232.21	0.940552	0.618132	0.415094
	232.51	0.940552	0.618132	0.415094
	232.81	0.940552	0.618132	0.415094
	233.11	0.940552	0.618132	0.415094
	233.41	0.940552	0.618132	0.415094
	233.71	0.940552	0.618132	0.415094
	234.01	0.940552	0.616758	0.415094
	234.31	0.940552	0.616758	0.41195
	234.61	0.940552	0.616758	0.41195
	234.91	0.940552	0.616758	0.41195
	235.21	0.940552	0.616758	0.41195
	235.51	0.940552	0.616758	0.41195
	235.81	0.940552	0.616758	0.41195
	236.11	0.940552	0.616758	0.41195
	236.41	0.940552	0.616758	0.41195
	236.71	0.940552	0.616758	0.41195
	237.01	0.940552	0.615385	0.41195
	237.31	0.940552	0.615385	0.41195
	237.61	0.940552	0.615385	0.41195
	237.91	0.940552	0.615385	0.41195
	238.21	0.940552	0.615385	0.41195
	238.51	0.938429	0.615385	0.41195
	238.81	0.938429	0.615385	0.408805
	239.11	0.938429	0.615385	0.408805
	239.41	0.938429	0.614011	0.41195
	239.71	0.938429	0.614011	0.408805
	240.01	0.938429	0.614011	0.408805
	240.31	0.940552	0.614011	0.408805
	240.61	0.938429	0.614011	0.408805
	240.91	0.938429	0.614011	0.408805
	241.21	0.938429	0.614011	0.408805
	241.51	0.938429	0.614011	0.408805
	241.81	0.940552	0.614011	0.408805
	242.11	0.938429	0.614011	0.408805
	242.41	0.938429	0.614011	0.40566
	242.71	0.938429	0.614011	0.408805
	243.01	0.938429	0.612637	0.40566
	243.31	0.938429	0.614011	0.40566
	243.61	0.938429	0.612637	0.40566
	243.91	0.938429	0.612637	0.40566
	244.21	0.938429	0.612637	0.40566
	244.51	0.938429	0.612637	0.40566
	244.81	0.938429	0.612637	0.40566
	245.11	0.938429	0.612637	0.40566
	245.41	0.938429	0.612637	0.40566
	245.71	0.938429	0.612637	0.40566
	246.01	0.938429	0.612637	0.40566
	246.31	0.938429	0.611264	0.40566
	246.61	0.938429	0.611264	0.40566
	246.91	0.938429	0.611264	0.40566
	247.21	0.938429	0.611264	0.40566
	247.51	0.938429	0.611264	0.40566
	247.81	0.938429	0.611264	0.402516
	248.11	0.938429	0.611264	0.402516
	248.41	0.938429	0.611264	0.402516
	248.71	0.938429	0.611264	0.402516
	249.01	0.938429	0.611264	0.402516
	249.31	0.938429	0.60989	0.402516
	249.61	0.938429	0.60989	0.402516
	249.91	0.938429	0.60989	0.402516
	250.21	0.938429	0.60989	0.402516
	250.51	0.938429	0.60989	0.402516
	250.81	0.938429	0.60989	0.402516
	251.11	0.938429	0.60989	0.402516
	251.41	0.938429	0.60989	0.402516
	251.71	0.938429	0.60989	0.399371
	252.01	0.938429	0.60989	0.399371
	252.31	0.938429	0.608516	0.399371
	252.61	0.938429	0.608516	0.399371
	252.91	0.938429	0.608516	0.399371
	253.21	0.938429	0.608516	0.399371
	253.51	0.938429	0.608516	0.399371
	253.81	0.936306	0.608516	0.399371
	254.11	0.936306	0.608516	0.399371
	254.41	0.936306	0.608516	0.399371
	254.71	0.936306	0.608516	0.399371
	255.01	0.936306	0.608516	0.399371
	255.31	0.936306	0.608516	0.399371
	255.61	0.936306	0.608516	0.399371
	255.91	0.936306	0.607143	0.396226
	256.21	0.936306	0.607143	0.399371
	256.51	0.936306	0.607143	0.399371
	256.81	0.936306	0.607143	0.396226
	257.11	0.936306	0.607143	0.396226
	257.41	0.936306	0.607143	0.396226
	257.71	0.936306	0.607143	0.396226
	258.01	0.936306	0.607143	0.396226
	258.31	0.936306	0.607143	0.396226
	258.61	0.936306	0.607143	0.396226
	258.91	0.936306	0.607143	0.393082
	259.21	0.936306	0.605769	0.396226
	259.51	0.936306	0.605769	0.396226
	259.81	0.936306	0.605769	0.396226
	260.11	0.936306	0.605769	0.396226
	260.41	0.936306	0.605769	0.396226
	260.71	0.936306	0.605769	0.396226
	261.01	0.936306	0.605769	0.393082
	261.31	0.936306	0.605769	0.393082
	261.61	0.936306	0.605769	0.393082
	261.91	0.936306	0.605769	0.393082
	262.21	0.936306	0.604396	0.393082
	262.51	0.936306	0.604396	0.389937
	262.81	0.936306	0.604396	0.393082
	263.11	0.936306	0.604396	0.393082
	263.41	0.936306	0.604396	0.393082
	263.71	0.936306	0.604396	0.393082
	264.01	0.936306	0.604396	0.393082
	264.31	0.936306	0.604396	0.393082
	264.61	0.936306	0.604396	0.389937
	264.91	0.936306	0.604396	0.393082
	265.21	0.936306	0.604396	0.393082
	265.51	0.936306	0.604396	0.393082
	265.81	0.936306	0.603022	0.389937
	266.11	0.936306	0.604396	0.389937
	266.41	0.936306	0.603022	0.389937
	266.71	0.936306	0.603022	0.389937
	267.01	0.936306	0.603022	0.389937
	267.31	0.936306	0.603022	0.389937
	267.61	0.936306	0.603022	0.389937
	267.91	0.936306	0.603022	0.389937
	268.21	0.934183	0.603022	0.389937
	268.51	0.936306	0.601648	0.389937
	268.81	0.934183	0.601648	0.389937
	269.11	0.936306	0.601648	0.389937
	269.41	0.934183	0.601648	0.389937
	269.71	0.936306	0.601648	0.386792
	270.01	0.936306	0.601648	0.389937
	270.31	0.934183	0.601648	0.386792
	270.61	0.934183	0.601648	0.386792
	270.91	0.934183	0.601648	0.386792
	271.21	0.934183	0.601648	0.386792
	271.51	0.934183	0.601648	0.386792
	271.81	0.934183	0.601648	0.386792
	272.11	0.934183	0.600275	0.386792
	272.41	0.934183	0.600275	0.386792
	272.71	0.934183	0.600275	0.386792
	273.01	0.934183	0.600275	0.386792
	273.31	0.934183	0.600275	0.386792
	273.61	0.934183	0.600275	0.386792
	273.91	0.934183	0.600275	0.386792
	274.21	0.934183	0.600275	0.386792
	274.51	0.934183	0.600275	0.386792
	274.81	0.934183	0.600275	0.386792
	275.11	0.934183	0.600275	0.386792
	275.41	0.934183	0.600275	0.383648
	275.71	0.934183	0.598901	0.383648
	276.01	0.934183	0.598901	0.386792
	276.31	0.934183	0.598901	0.383648
	276.61	0.934183	0.598901	0.383648
	276.91	0.934183	0.598901	0.383648
	277.21	0.934183	0.598901	0.383648
	277.51	0.934183	0.598901	0.383648
	277.81	0.934183	0.598901	0.383648
	278.11	0.934183	0.598901	0.383648
	278.41	0.934183	0.598901	0.383648
	278.71	0.934183	0.598901	0.383648
	279.01	0.934183	0.597527	0.383648
	279.31	0.934183	0.597527	0.383648
	279.61	0.934183	0.597527	0.383648
	279.91	0.934183	0.597527	0.380503
	280.21	0.934183	0.597527	0.380503
	280.51	0.934183	0.597527	0.383648
	280.81	0.932059	0.597527	0.380503
	281.11	0.932059	0.597527	0.380503
	281.41	0.934183	0.597527	0.380503
	281.71	0.934183	0.597527	0.380503
	282.01	0.934183	0.597527	0.380503
	282.31	0.932059	0.597527	0.380503
	282.61	0.932059	0.597527	0.380503
	282.91	0.932059	0.596154	0.380503
	283.21	0.932059	0.596154	0.380503
	283.51	0.932059	0.596154	0.380503
	283.81	0.932059	0.596154	0.380503
	284.11	0.932059	0.596154	0.380503
	284.41	0.932059	0.596154	0.380503
	284.71	0.932059	0.596154	0.380503
	285.01	0.932059	0.596154	0.377358
	285.31	0.932059	0.596154	0.377358
	285.61	0.932059	0.596154	0.377358
	285.91	0.932059	0.59478	0.377358
	286.21	0.932059	0.59478	0.377358
	286.51	0.932059	0.59478	0.377358
	286.81	0.932059	0.59478	0.377358
	287.11	0.932059	0.59478	0.377358
	287.41	0.932059	0.59478	0.377358
	287.71	0.932059	0.59478	0.377358
	288.01	0.932059	0.59478	0.377358
	288.31	0.932059	0.59478	0.377358
	288.61	0.932059	0.59478	0.377358
	288.91	0.932059	0.593407	0.377358
	289.21	0.932059	0.593407	0.377358
	289.51	0.932059	0.593407	0.377358
	289.81	0.932059	0.593407	0.374214
	290.11	0.932059	0.593407	0.374214
	290.41	0.932059	0.593407	0.374214
	290.71	0.932059	0.593407	0.374214
	291.01	0.932059	0.593407	0.377358
	291.31	0.932059	0.593407	0.377358
	291.61	0.932059	0.593407	0.374214
	291.91	0.932059	0.593407	0.377358
	292.21	0.932059	0.593407	0.374214
	292.51	0.932059	0.593407	0.374214
	292.81	0.932059	0.592033	0.374214
	293.11	0.932059	0.592033	0.374214
	293.41	0.929936	0.592033	0.374214
	293.71	0.932059	0.592033	0.374214
	294.01	0.932059	0.592033	0.374214
	294.31	0.932059	0.592033	0.374214
	294.61	0.932059	0.592033	0.374214
	294.91	0.932059	0.592033	0.374214
	295.21	0.932059	0.592033	0.374214
	295.51	0.932059	0.592033	0.374214
	295.81	0.932059	0.590659	0.371069
	296.11	0.932059	0.592033	0.374214
	296.41	0.932059	0.592033	0.371069
	296.71	0.932059	0.590659	0.371069
	297.01	0.929936	0.590659	0.371069
	297.31	0.929936	0.590659	0.371069
	297.61	0.929936	0.590659	0.371069
	297.91	0.929936	0.590659	0.371069
	298.21	0.929936	0.590659	0.371069
	298.51	0.929936	0.590659	0.371069
	298.81	0.932059	0.590659	0.371069
	299.11	0.929936	0.590659	0.371069
	299.41	0.929936	0.590659	0.371069
	299.71	0.929936	0.590659	0.371069
	300.01	0.929936	0.590659	0.371069
	300.31	0.929936	0.590659	0.371069
	300.61	0.929936	0.590659	0.371069
	300.91	0.929936	0.590659	0.371069
	301.21	0.929936	0.589286	0.367925
	301.51	0.929936	0.589286	0.371069
	301.81	0.929936	0.589286	0.367925
	302.11	0.929936	0.589286	0.371069
	302.41	0.929936	0.589286	0.367925
	302.71	0.929936	0.589286	0.367925
	303.01	0.929936	0.589286	0.367925
	303.31	0.929936	0.589286	0.367925
	303.61	0.929936	0.589286	0.367925
	303.91	0.929936	0.587912	0.367925
	304.21	0.929936	0.587912	0.367925
	304.51	0.929936	0.587912	0.367925
	304.81	0.929936	0.587912	0.367925
	305.11	0.929936	0.587912	0.367925
	305.41	0.929936	0.587912	0.367925
	305.71	0.929936	0.587912	0.367925
	306.01	0.929936	0.587912	0.36478
	306.31	0.929936	0.587912	0.367925
	306.61	0.929936	0.587912	0.36478
	306.91	0.929936	0.587912	0.367925
	307.21	0.929936	0.587912	0.36478
	307.51	0.929936	0.586538	0.36478
	307.81	0.929936	0.586538	0.36478
	308.11	0.929936	0.586538	0.36478
	308.41	0.929936	0.586538	0.36478
	308.71	0.927813	0.586538	0.36478
	309.01	0.929936	0.586538	0.36478
	309.31	0.929936	0.586538	0.367925
	309.61	0.929936	0.586538	0.36478
	309.91	0.929936	0.586538	0.36478
	310.21	0.929936	0.586538	0.36478
	310.51	0.929936	0.586538	0.36478
	310.81	0.927813	0.586538	0.36478
	311.11	0.927813	0.586538	0.36478
	311.41	0.929936	0.585165	0.36478
	311.71	0.927813	0.586538	0.36478
	312.01	0.927813	0.585165	0.361635
	312.31	0.927813	0.585165	0.36478
	312.61	0.929936	0.585165	0.361635
	312.91	0.927813	0.585165	0.361635
	313.21	0.927813	0.585165	0.361635
	313.51	0.927813	0.585165	0.36478
	313.81	0.927813	0.585165	0.361635
	314.11	0.927813	0.585165	0.361635
	314.41	0.927813	0.585165	0.361635
	314.71	0.927813	0.585165	0.361635
	315.01	0.927813	0.585165	0.361635
	315.31	0.927813	0.583791	0.361635
	315.61	0.927813	0.583791	0.361635
	315.91	0.927813	0.583791	0.361635
	316.21	0.927813	0.583791	0.361635
	316.51	0.927813	0.583791	0.361635
	316.81	0.927813	0.583791	0.361635
	317.11	0.927813	0.583791	0.361635
	317.41	0.927813	0.583791	0.361635
	317.71	0.927813	0.583791	0.361635
	318.01	0.927813	0.583791	0.358491
	318.31	0.927813	0.583791	0.361635
	318.61	0.927813	0.583791	0.361635
	318.91	0.927813	0.582418	0.358491
	319.21	0.927813	0.583791	0.358491
	319.51	0.927813	0.582418	0.358491
	319.81	0.927813	0.582418	0.358491
	320.11	0.927813	0.582418	0.361635
	320.41	0.927813	0.582418	0.358491
	320.71	0.927813	0.582418	0.358491
	321.01	0.927813	0.582418	0.358491
	321.31	0.927813	0.582418	0.358491
	321.61	0.927813	0.582418	0.358491
	321.91	0.927813	0.582418	0.358491
	322.21	0.927813	0.582418	0.358491
	322.51	0.927813	0.581044	0.358491
	322.81	0.927813	0.581044	0.358491
	323.11	0.927813	0.581044	0.358491
	323.41	0.927813	0.581044	0.358491
	323.71	0.927813	0.581044	0.358491
	324.01	0.927813	0.581044	0.355346
	324.31	0.927813	0.581044	0.358491
	324.61	0.92569	0.581044	0.358491
	324.91	0.92569	0.581044	0.358491
	325.21	0.92569	0.581044	0.355346
	325.51	0.927813	0.581044	0.358491
	325.81	0.92569	0.581044	0.355346
	326.11	0.92569	0.581044	0.355346
	326.41	0.92569	0.57967	0.355346
	326.71	0.92569	0.57967	0.355346
	327.01	0.92569	0.57967	0.355346
	327.31	0.92569	0.57967	0.355346
	327.61	0.92569	0.57967	0.355346
	327.91	0.92569	0.57967	0.355346
	328.21	0.92569	0.57967	0.355346
	328.51	0.92569	0.57967	0.355346
	328.81	0.92569	0.57967	0.352201
	329.11	0.92569	0.57967	0.355346
	329.41	0.92569	0.57967	0.355346
	329.71	0.92569	0.57967	0.355346
	330.01	0.92569	0.57967	0.352201
	330.31	0.92569	0.57967	0.355346
	330.61	0.92569	0.578297	0.352201
	330.91	0.92569	0.578297	0.352201
	331.21	0.92569	0.578297	0.352201
	331.51	0.92569	0.578297	0.352201
	331.81	0.92569	0.578297	0.352201
	332.11	0.92569	0.578297	0.352201
	332.41	0.92569	0.578297	0.352201
	332.71	0.92569	0.578297	0.352201
	333.01	0.92569	0.578297	0.352201
	333.31	0.92569	0.578297	0.352201
	333.61	0.92569	0.578297	0.352201
	333.91	0.92569	0.578297	0.352201
	334.21	0.92569	0.578297	0.352201
	334.51	0.92569	0.576923	0.352201
	334.81	0.92569	0.578297	0.352201
	335.11	0.92569	0.576923	0.352201
	335.41	0.92569	0.576923	0.352201
	335.71	0.92569	0.576923	0.352201
	336.01	0.92569	0.576923	0.349057
	336.31	0.92569	0.576923	0.352201
	336.61	0.92569	0.576923	0.349057
	336.91	0.92569	0.576923	0.349057
	337.21	0.92569	0.576923	0.349057
	337.51	0.92569	0.576923	0.349057
	337.81	0.92569	0.576923	0.349057
	338.11	0.92569	0.575549	0.349057
	338.41	0.923567	0.575549	0.349057
	338.71	0.92569	0.575549	0.349057
	339.01	0.92569	0.575549	0.349057
	339.31	0.923567	0.575549	0.349057
	339.61	0.923567	0.575549	0.349057
	339.91	0.92569	0.575549	0.349057
	340.21	0.923567	0.575549	0.349057
	340.51	0.923567	0.575549	0.349057
	340.81	0.923567	0.575549	0.349057
	341.11	0.923567	0.575549	0.349057
	341.41	0.923567	0.575549	0.349057
	341.71	0.92569	0.574176	0.349057
	342.01	0.923567	0.574176	0.349057
	342.31	0.92569	0.574176	0.349057
	342.61	0.923567	0.574176	0.349057
	342.91	0.923567	0.574176	0.349057
	343.21	0.923567	0.574176	0.345912
	343.51	0.923567	0.574176	0.349057
	343.81	0.923567	0.574176	0.345912
	344.11	0.923567	0.574176	0.345912
	344.41	0.923567	0.574176	0.345912
	344.71	0.923567	0.574176	0.345912
	345.01	0.923567	0.574176	0.345912
	345.31	0.923567	0.574176	0.345912
	345.61	0.923567	0.574176	0.345912
	345.91	0.923567	0.574176	0.345912
	346.21	0.923567	0.572802	0.345912
	346.51	0.923567	0.572802	0.345912
	346.81	0.923567	0.572802	0.345912
	347.11	0.923567	0.572802	0.345912
	347.41	0.923567	0.572802	0.345912
	347.71	0.923567	0.572802	0.345912
	348.01	0.923567	0.572802	0.345912
	348.31	0.923567	0.572802	0.345912
	348.61	0.923567	0.572802	0.342767
	348.91	0.923567	0.572802	0.342767
	349.21	0.923567	0.572802	0.342767
	349.51	0.923567	0.572802	0.345912
	349.81	0.923567	0.572802	0.342767
	350.11	0.923567	0.572802	0.342767
	350.41	0.923567	0.572802	0.342767
	350.71	0.923567	0.571429	0.342767
	351.01	0.923567	0.571429	0.342767
	351.31	0.923567	0.571429	0.342767
	351.61	0.923567	0.571429	0.342767
	351.91	0.923567	0.571429	0.342767
	352.21	0.923567	0.571429	0.342767
	352.51	0.923567	0.571429	0.342767
	352.81	0.923567	0.571429	0.342767
	353.11	0.923567	0.571429	0.342767
	353.41	0.923567	0.571429	0.342767
	353.71	0.923567	0.570055	0.342767
	354.01	0.923567	0.570055	0.342767
	354.31	0.923567	0.571429	0.342767
	354.61	0.921444	0.570055	0.339623
	354.91	0.923567	0.570055	0.342767
	355.21	0.921444	0.570055	0.339623
	355.51	0.923567	0.570055	0.339623
	355.81	0.923567	0.570055	0.339623
	356.11	0.923567	0.570055	0.342767
	356.41	0.923567	0.570055	0.339623
	356.71	0.923567	0.570055	0.339623
	357.01	0.921444	0.570055	0.339623
	357.31	0.921444	0.570055	0.339623
	357.61	0.921444	0.570055	0.339623
	357.91	0.921444	0.570055	0.339623
	358.21	0.921444	0.570055	0.339623
	358.51	0.921444	0.568681	0.339623
	358.81	0.921444	0.568681	0.339623
	359.11	0.921444	0.568681	0.339623
	359.41	0.921444	0.568681	0.339623
	359.71	0.921444	0.568681	0.339623
	360.01	0.921444	0.568681	0.339623
	360.31	0.921444	0.568681	0.339623
	360.61	0.921444	0.568681	0.339623
	360.91	0.921444	0.568681	0.339623
	361.21	0.921444	0.568681	0.339623
	361.51	0.921444	0.568681	0.336478
	361.81	0.921444	0.568681	0.339623
	362.11	0.921444	0.568681	0.339623
	362.41	0.921444	0.568681	0.336478
	362.71	0.921444	0.568681	0.336478
	363.01	0.921444	0.568681	0.336478
	363.31	0.921444	0.567308	0.336478
	363.61	0.921444	0.568681	0.336478
	363.91	0.921444	0.567308	0.336478
	364.21	0.921444	0.567308	0.336478
	364.51	0.921444	0.567308	0.336478
	364.81	0.921444	0.567308	0.336478
	365.11	0.921444	0.567308	0.336478
	365.41	0.921444	0.567308	0.336478
	365.71	0.921444	0.567308	0.336478
	366.01	0.921444	0.567308	0.336478
	366.31	0.921444	0.567308	0.336478
	366.61	0.921444	0.567308	0.336478
	366.91	0.921444	0.565934	0.336478
	367.21	0.921444	0.567308	0.336478
	367.51	0.921444	0.565934	0.336478
	367.81	0.921444	0.567308	0.336478
	368.11	0.921444	0.565934	0.336478
	368.41	0.921444	0.565934	0.336478
	368.71	0.921444	0.565934	0.333333
	369.01	0.919321	0.565934	0.336478
	369.31	0.921444	0.565934	0.333333
	369.61	0.921444	0.565934	0.333333
	369.91	0.921444	0.565934	0.333333
	370.21	0.921444	0.565934	0.333333
	370.51	0.921444	0.565934	0.333333
	370.81	0.921444	0.565934	0.333333
	371.11	0.921444	0.565934	0.333333
	371.41	0.921444	0.565934	0.333333
	371.71	0.919321	0.56456	0.333333
	372.01	0.921444	0.565934	0.333333
	372.31	0.921444	0.56456	0.333333
	372.61	0.919321	0.56456	0.333333
	372.91	0.921444	0.56456	0.333333
	373.21	0.919321	0.56456	0.333333
	373.51	0.919321	0.56456	0.333333
	373.81	0.921444	0.56456	0.333333
	374.11	0.919321	0.56456	0.333333
	374.41	0.919321	0.56456	0.333333
	374.71	0.919321	0.56456	0.330189
	375.01	0.919321	0.56456	0.333333
	375.31	0.919321	0.56456	0.333333
	375.61	0.919321	0.563187	0.333333
	375.91	0.919321	0.563187	0.333333
	376.21	0.919321	0.563187	0.333333
	376.51	0.919321	0.563187	0.330189
	376.81	0.919321	0.563187	0.330189
	377.11	0.919321	0.563187	0.330189
	377.41	0.919321	0.563187	0.330189
	377.71	0.919321	0.563187	0.330189
	378.01	0.919321	0.563187	0.330189
	378.31	0.919321	0.563187	0.330189
	378.61	0.919321	0.563187	0.330189
	378.91	0.919321	0.563187	0.330189
	379.21	0.919321	0.563187	0.330189
	379.51	0.919321	0.563187	0.330189
	379.81	0.919321	0.563187	0.330189
	380.11	0.919321	0.563187	0.330189
	380.41	0.919321	0.561813	0.330189
	380.71	0.919321	0.561813	0.330189
	381.01	0.919321	0.561813	0.330189
	381.31	0.919321	0.561813	0.327044
	381.61	0.919321	0.561813	0.330189
	381.91	0.919321	0.561813	0.327044
	382.21	0.919321	0.561813	0.327044
	382.51	0.919321	0.561813	0.327044
	382.81	0.919321	0.561813	0.327044
	383.11	0.919321	0.561813	0.327044
	383.41	0.919321	0.561813	0.330189
	383.71	0.919321	0.561813	0.327044
	384.01	0.919321	0.561813	0.330189
	384.31	0.919321	0.56044	0.327044
	384.61	0.919321	0.56044	0.327044
	384.91	0.919321	0.56044	0.327044
	385.21	0.919321	0.56044	0.327044
	385.51	0.919321	0.56044	0.327044
	385.81	0.919321	0.56044	0.327044
	386.11	0.919321	0.56044	0.327044
	386.41	0.919321	0.56044	0.327044
	386.71	0.919321	0.56044	0.327044
	387.01	0.919321	0.56044	0.327044
	387.31	0.919321	0.56044	0.327044
	387.61	0.919321	0.56044	0.327044
	387.91	0.917197	0.56044	0.327044
	388.21	0.917197	0.56044	0.327044
	388.51	0.917197	0.56044	0.323899
	388.81	0.917197	0.56044	0.327044
	389.11	0.917197	0.56044	0.323899
	389.41	0.917197	0.559066	0.327044
	389.71	0.917197	0.559066	0.323899
	390.01	0.917197	0.559066	0.327044
	390.31	0.917197	0.559066	0.323899
	390.61	0.917197	0.559066	0.323899
	390.91	0.917197	0.559066	0.323899
	391.21	0.917197	0.559066	0.323899
	391.51	0.917197	0.559066	0.323899
	391.81	0.917197	0.559066	0.323899
	392.11	0.917197	0.559066	0.323899
	392.41	0.917197	0.559066	0.323899
	392.71	0.917197	0.559066	0.323899
	393.01	0.917197	0.559066	0.323899
	393.31	0.917197	0.557692	0.323899
	393.61	0.917197	0.557692	0.323899
	393.91	0.917197	0.557692	0.323899
	394.21	0.917197	0.557692	0.323899
	394.51	0.917197	0.557692	0.323899
	394.81	0.917197	0.557692	0.323899
	395.11	0.917197	0.557692	0.323899
	395.41	0.917197	0.557692	0.323899
	395.71	0.917197	0.557692	0.320755
	396.01	0.917197	0.557692	0.323899
	396.31	0.917197	0.557692	0.320755
	396.61	0.917197	0.557692	0.323899
	396.91	0.917197	0.557692	0.320755
	397.21	0.917197	0.557692	0.323899
	397.51	0.917197	0.557692	0.320755
	397.81	0.917197	0.556319	0.320755
	398.11	0.917197	0.557692	0.320755
	398.41	0.917197	0.556319	0.320755
	398.71	0.917197	0.556319	0.320755
	399.01	0.917197	0.556319	0.323899
	399.31	0.917197	0.556319	0.320755
	399.61	0.917197	0.556319	0.320755
	399.91	0.917197	0.556319	0.320755
	400.21	0.917197	0.556319	0.320755
	400.51	0.917197	0.556319	0.320755
	400.81	0.917197	0.556319	0.320755
	401.11	0.917197	0.556319	0.320755
	401.41	0.917197	0.556319	0.320755
	401.71	0.915074	0.556319	0.320755
	402.01	0.915074	0.556319	0.320755
	402.31	0.915074	0.556319	0.320755
	402.61	0.915074	0.554945	0.320755
	402.91	0.917197	0.554945	0.320755
	403.21	0.917197	0.554945	0.320755
	403.51	0.917197	0.554945	0.320755
	403.81	0.915074	0.554945	0.320755
	404.11	0.915074	0.554945	0.31761
	404.41	0.915074	0.554945	0.320755
	404.71	0.915074	0.554945	0.31761
	405.01	0.915074	0.554945	0.31761
	405.31	0.915074	0.554945	0.320755
	405.61	0.915074	0.554945	0.31761
	405.91	0.915074	0.554945	0.31761
	406.21	0.915074	0.554945	0.31761
	406.51	0.915074	0.554945	0.31761
	406.81	0.915074	0.554945	0.31761
	407.11	0.915074	0.554945	0.31761
	407.41	0.915074	0.553571	0.31761
	407.71	0.915074	0.553571	0.31761
	408.01	0.915074	0.553571	0.31761
	408.31	0.915074	0.553571	0.31761
	408.61	0.915074	0.553571	0.31761
	408.91	0.915074	0.553571	0.31761
	409.21	0.915074	0.553571	0.31761
	409.51	0.915074	0.553571	0.31761
	409.81	0.915074	0.553571	0.31761
	410.11	0.915074	0.553571	0.31761
	410.41	0.915074	0.553571	0.31761
	410.71	0.915074	0.553571	0.31761
	411.01	0.915074	0.553571	0.31761
	411.31	0.915074	0.553571	0.31761
	411.61	0.915074	0.553571	0.31761
	411.91	0.915074	0.553571	0.31761
	412.21	0.915074	0.553571	0.31761
	412.51	0.915074	0.552198	0.314465
	412.81	0.915074	0.552198	0.31761
	413.11	0.915074	0.552198	0.314465
	413.41	0.915074	0.552198	0.314465
	413.71	0.915074	0.552198	0.314465
	414.01	0.915074	0.552198	0.314465
	414.31	0.915074	0.552198	0.314465
	414.61	0.915074	0.552198	0.314465
	414.91	0.912951	0.552198	0.314465
	415.21	0.912951	0.552198	0.314465
	415.51	0.915074	0.552198	0.314465
	415.81	0.915074	0.552198	0.314465
	416.11	0.915074	0.552198	0.314465
	416.41	0.915074	0.552198	0.314465
	416.71	0.915074	0.552198	0.314465
	417.01	0.912951	0.552198	0.314465
	417.31	0.912951	0.552198	0.314465
	417.61	0.912951	0.550824	0.314465
	417.91	0.915074	0.550824	0.314465
	418.21	0.912951	0.550824	0.314465
	418.51	0.912951	0.550824	0.314465
	418.81	0.912951	0.550824	0.314465
	419.11	0.915074	0.550824	0.314465
	419.41	0.912951	0.550824	0.314465
	419.71	0.912951	0.550824	0.314465
	420.01	0.912951	0.550824	0.314465
	420.31	0.912951	0.550824	0.314465
	420.61	0.912951	0.550824	0.314465
	420.91	0.912951	0.550824	0.314465
	421.21	0.912951	0.550824	0.311321
	421.51	0.912951	0.550824	0.311321
	421.81	0.912951	0.550824	0.311321
	422.11	0.912951	0.549451	0.314465
	422.41	0.912951	0.549451	0.311321
	422.71	0.912951	0.549451	0.311321
	423.01	0.912951	0.549451	0.311321
	423.31	0.912951	0.549451	0.311321
	423.61	0.912951	0.549451	0.311321
	423.91	0.912951	0.549451	0.311321
	424.21	0.912951	0.549451	0.311321
	424.51	0.912951	0.549451	0.311321
	424.81	0.912951	0.549451	0.311321
	425.11	0.912951	0.549451	0.311321
	425.41	0.912951	0.549451	0.311321
	425.71	0.912951	0.549451	0.311321
	426.01	0.912951	0.549451	0.311321
	426.31	0.912951	0.549451	0.311321
	426.61	0.912951	0.548077	0.311321
	426.91	0.912951	0.549451	0.311321
	427.21	0.912951	0.548077	0.311321
	427.51	0.912951	0.548077	0.311321
	427.81	0.912951	0.548077	0.311321
	428.11	0.912951	0.548077	0.311321
	428.41	0.912951	0.548077	0.308176
	428.71	0.912951	0.548077	0.308176
	429.01	0.912951	0.548077	0.308176
	429.31	0.912951	0.548077	0.308176
	429.61	0.912951	0.548077	0.308176
	429.91	0.912951	0.548077	0.308176
	430.21	0.912951	0.548077	0.308176
	430.51	0.912951	0.548077	0.308176
	430.81	0.912951	0.548077	0.308176
	431.11	0.912951	0.548077	0.308176
	431.41	0.912951	0.548077	0.308176
	431.71	0.912951	0.546703	0.308176
	432.01	0.912951	0.548077	0.308176
	432.31	0.910828	0.546703	0.308176
	432.61	0.912951	0.546703	0.308176
	432.91	0.912951	0.546703	0.308176
	433.21	0.912951	0.546703	0.308176
	433.51	0.912951	0.546703	0.308176
	433.81	0.910828	0.546703	0.308176
	434.11	0.912951	0.546703	0.308176
	434.41	0.912951	0.546703	0.308176
	434.71	0.910828	0.546703	0.308176
	435.01	0.912951	0.546703	0.308176
	435.31	0.910828	0.546703	0.308176
	435.61	0.912951	0.546703	0.308176
	435.91	0.912951	0.546703	0.305031
	436.21	0.910828	0.54533	0.308176
	436.51	0.912951	0.546703	0.305031
	436.81	0.910828	0.54533	0.305031
	437.11	0.910828	0.54533	0.305031
	437.41	0.910828	0.54533	0.308176
	437.71	0.910828	0.54533	0.305031
	438.01	0.910828	0.54533	0.305031
	438.31	0.910828	0.54533	0.305031
	438.61	0.910828	0.54533	0.305031
	438.91	0.910828	0.54533	0.305031
	439.21	0.910828	0.54533	0.305031
	439.51	0.910828	0.54533	0.305031
	439.81	0.910828	0.54533	0.305031
	440.11	0.910828	0.54533	0.305031
	440.41	0.910828	0.54533	0.305031
	440.71	0.910828	0.54533	0.305031
	441.01	0.910828	0.543956	0.305031
	441.31	0.910828	0.543956	0.305031
	441.61	0.910828	0.543956	0.305031
	441.91	0.910828	0.543956	0.305031
	442.21	0.910828	0.543956	0.305031
	442.51	0.910828	0.543956	0.305031
	442.81	0.910828	0.543956	0.305031
	443.11	0.910828	0.543956	0.305031
	443.41	0.910828	0.543956	0.301887
	443.71	0.910828	0.543956	0.305031
	444.01	0.910828	0.543956	0.305031
	444.31	0.910828	0.543956	0.305031
	444.61	0.910828	0.543956	0.305031
	444.91	0.910828	0.543956	0.301887
	445.21	0.910828	0.542582	0.301887
	445.51	0.910828	0.543956	0.301887
	445.81	0.910828	0.542582	0.301887
	446.11	0.910828	0.542582	0.301887
	446.41	0.910828	0.542582	0.301887
	446.71	0.910828	0.542582	0.305031
	447.01	0.910828	0.542582	0.301887
	447.31	0.910828	0.542582	0.301887
	447.61	0.910828	0.542582	0.301887
	447.91	0.908705	0.542582	0.301887
	448.21	0.910828	0.542582	0.301887
	448.51	0.908705	0.542582	0.301887
	448.81	0.910828	0.542582	0.301887
	449.11	0.910828	0.542582	0.301887
	449.41	0.908705	0.542582	0.301887
	449.71	0.908705	0.542582	0.301887
	450.01	0.908705	0.542582	0.301887
	450.31	0.908705	0.542582	0.301887
	450.61	0.908705	0.542582	0.298742
	450.91	0.908705	0.542582	0.301887
	451.21	0.908705	0.541209	0.298742
	451.51	0.908705	0.541209	0.301887
	451.81	0.908705	0.541209	0.298742
	452.11	0.908705	0.541209	0.301887
	452.41	0.908705	0.541209	0.298742
	452.71	0.908705	0.541209	0.301887
	453.01	0.908705	0.541209	0.301887
	453.31	0.908705	0.541209	0.298742
	453.61	0.908705	0.541209	0.298742
	453.91	0.908705	0.541209	0.301887
	454.21	0.908705	0.541209	0.298742
	454.51	0.908705	0.541209	0.298742
	454.81	0.908705	0.541209	0.298742
	455.11	0.908705	0.541209	0.298742
	455.41	0.908705	0.541209	0.298742
	455.71	0.908705	0.539835	0.298742
	456.01	0.908705	0.539835	0.298742
	456.31	0.908705	0.539835	0.298742
	456.61	0.908705	0.539835	0.298742
	456.91	0.908705	0.539835	0.298742
	457.21	0.908705	0.539835	0.298742
	457.51	0.908705	0.539835	0.298742
	457.81	0.908705	0.539835	0.298742
	458.11	0.908705	0.539835	0.298742
	458.41	0.908705	0.539835	0.295597
	458.71	0.908705	0.539835	0.298742
	459.01	0.908705	0.539835	0.298742
	459.31	0.908705	0.539835	0.298742
	459.61	0.908705	0.539835	0.298742
	459.91	0.908705	0.539835	0.298742
	460.21	0.908705	0.539835	0.298742
	460.51	0.908705	0.538462	0.298742
	460.81	0.908705	0.538462	0.295597
	461.11	0.908705	0.538462	0.295597
	461.41	0.908705	0.539835	0.295597
	461.71	0.908705	0.538462	0.295597
	462.01	0.908705	0.538462	0.295597
	462.31	0.908705	0.538462	0.298742
	462.61	0.906582	0.538462	0.295597
	462.91	0.908705	0.538462	0.295597
	463.21	0.906582	0.538462	0.295597
	463.51	0.908705	0.538462	0.295597
	463.81	0.908705	0.538462	0.295597
	464.11	0.906582	0.538462	0.295597
	464.41	0.908705	0.538462	0.295597
	464.71	0.908705	0.538462	0.295597
	465.01	0.906582	0.538462	0.295597
	465.31	0.906582	0.538462	0.295597
	465.61	0.906582	0.538462	0.295597
	465.91	0.906582	0.538462	0.295597
	466.21	0.906582	0.538462	0.295597
	466.51	0.908705	0.537088	0.295597
	466.81	0.906582	0.537088	0.295597
	467.11	0.906582	0.537088	0.295597
	467.41	0.908705	0.537088	0.295597
	467.71	0.906582	0.537088	0.292453
	468.01	0.906582	0.537088	0.295597
	468.31	0.906582	0.537088	0.295597
	468.61	0.906582	0.537088	0.295597
	468.91	0.906582	0.537088	0.292453
	469.21	0.906582	0.537088	0.295597
	469.51	0.906582	0.537088	0.292453
	469.81	0.906582	0.537088	0.292453
	470.11	0.906582	0.537088	0.295597
	470.41	0.906582	0.537088	0.292453
	470.71	0.906582	0.537088	0.292453
	471.01	0.906582	0.537088	0.292453
	471.31	0.906582	0.537088	0.292453
	471.61	0.906582	0.537088	0.292453
	471.91	0.906582	0.537088	0.295597
	472.21	0.906582	0.535714	0.292453
	472.51	0.906582	0.535714	0.292453
	472.81	0.906582	0.535714	0.292453
	473.11	0.906582	0.535714	0.292453
	473.41	0.906582	0.535714	0.292453
	473.71	0.906582	0.535714	0.292453
	474.01	0.906582	0.535714	0.292453
	474.31	0.906582	0.535714	0.292453
	474.61	0.906582	0.535714	0.292453
	474.91	0.906582	0.535714	0.292453
	475.21	0.906582	0.535714	0.292453
	475.51	0.906582	0.535714	0.292453
	475.81	0.906582	0.535714	0.292453
	476.11	0.906582	0.535714	0.292453
	476.41	0.906582	0.535714	0.292453
	476.71	0.906582	0.535714	0.292453
	477.01	0.906582	0.535714	0.292453
	477.31	0.906582	0.534341	0.292453
	477.61	0.906582	0.534341	0.292453
	477.91	0.906582	0.534341	0.292453
	478.21	0.906582	0.534341	0.292453
	478.51	0.906582	0.534341	0.292453
	478.81	0.906582	0.534341	0.292453
	479.11	0.906582	0.534341	0.289308
	479.41	0.906582	0.534341	0.289308
	479.71	0.904459	0.534341	0.289308
	480.01	0.906582	0.534341	0.292453
	480.31	0.904459	0.534341	0.289308
	480.61	0.904459	0.534341	0.289308
	480.91	0.904459	0.532967	0.289308
	481.21	0.904459	0.534341	0.289308
	481.51	0.906582	0.534341	0.289308
	481.81	0.904459	0.532967	0.289308
	482.11	0.906582	0.532967	0.289308
	482.41	0.906582	0.534341	0.289308
	482.71	0.904459	0.532967	0.289308
	483.01	0.904459	0.532967	0.289308
	483.31	0.904459	0.532967	0.289308
	483.61	0.904459	0.532967	0.289308
	483.91	0.904459	0.532967	0.289308
	484.21	0.904459	0.532967	0.289308
	484.51	0.904459	0.532967	0.289308
	484.81	0.904459	0.532967	0.289308
	485.11	0.904459	0.532967	0.289308
	485.41	0.904459	0.532967	0.289308
	485.71	0.904459	0.532967	0.289308
	486.01	0.904459	0.532967	0.289308
	486.31	0.904459	0.532967	0.286164
	486.61	0.904459	0.532967	0.289308
	486.91	0.904459	0.532967	0.289308
	487.21	0.904459	0.532967	0.289308
	487.51	0.904459	0.531593	0.286164
	487.81	0.904459	0.532967	0.289308
	488.11	0.904459	0.531593	0.286164
	488.41	0.904459	0.531593	0.286164
	488.71	0.904459	0.531593	0.286164
	489.01	0.904459	0.531593	0.286164
	489.31	0.904459	0.531593	0.286164
	489.61	0.904459	0.531593	0.286164
	489.91	0.904459	0.531593	0.286164
	490.21	0.904459	0.531593	0.286164
	490.51	0.904459	0.531593	0.286164
	490.81	0.904459	0.531593	0.286164
	491.11	0.904459	0.531593	0.286164
	491.41	0.904459	0.531593	0.286164
	491.71	0.904459	0.53022	0.286164
	492.01	0.904459	0.531593	0.286164
	492.31	0.904459	0.531593	0.286164
	492.61	0.904459	0.531593	0.286164
	492.91	0.904459	0.53022	0.286164
	493.21	0.904459	0.531593	0.286164
	493.51	0.904459	0.53022	0.286164
	493.81	0.904459	0.53022	0.286164
	494.11	0.904459	0.53022	0.286164
	494.41	0.904459	0.53022	0.286164
	494.71	0.904459	0.53022	0.283019
	495.01	0.904459	0.53022	0.286164
	495.31	0.902335	0.53022	0.286164
	495.61	0.902335	0.53022	0.286164
	495.91	0.904459	0.53022	0.283019
	496.21	0.902335	0.53022	0.286164
	496.51	0.902335	0.53022	0.283019
	496.81	0.902335	0.53022	0.286164
	497.11	0.902335	0.53022	0.283019
	497.41	0.902335	0.528846	0.286164
	497.71	0.904459	0.53022	0.283019
	498.01	0.902335	0.528846	0.283019
	498.31	0.902335	0.53022	0.283019
	498.61	0.902335	0.53022	0.283019
	498.91	0.902335	0.528846	0.283019
	499.21	0.902335	0.528846	0.283019
	499.51	0.902335	0.528846	0.283019
	499.81	0.902335	0.528846	0.283019
	500.11	0.902335	0.528846	0.283019
	500.41	0.902335	0.528846	0.283019
	500.71	0.902335	0.528846	0.283019
	501.01	0.902335	0.528846	0.283019
	501.31	0.902335	0.528846	0.283019
	501.61	0.902335	0.528846	0.283019
	501.91	0.902335	0.528846	0.283019
	502.21	0.902335	0.528846	0.283019
	502.51	0.902335	0.528846	0.283019
	502.81	0.902335	0.528846	0.283019
	503.11	0.902335	0.528846	0.279874
	503.41	0.902335	0.528846	0.283019
	503.71	0.902335	0.527473	0.279874
	504.01	0.902335	0.527473	0.283019
	504.31	0.902335	0.527473	0.283019
	504.61	0.902335	0.527473	0.283019
	504.91	0.902335	0.527473	0.283019
	505.21	0.902335	0.527473	0.283019
	505.51	0.902335	0.527473	0.283019
	505.81	0.902335	0.527473	0.279874
	506.11	0.902335	0.527473	0.283019
	506.41	0.902335	0.527473	0.283019
	506.71	0.902335	0.527473	0.279874
	507.01	0.902335	0.527473	0.279874
	507.31	0.902335	0.527473	0.279874
	507.61	0.902335	0.527473	0.283019
	507.91	0.902335	0.526099	0.279874
	508.21	0.902335	0.527473	0.283019
	508.51	0.902335	0.527473	0.279874
	508.81	0.902335	0.526099	0.279874
	509.11	0.902335	0.527473	0.279874
	509.41	0.902335	0.526099	0.279874
	509.71	0.902335	0.526099	0.279874
	510.01	0.902335	0.526099	0.279874
	510.31	0.902335	0.526099	0.279874
	510.61	0.902335	0.526099	0.279874
	510.91	0.902335	0.526099	0.279874
	511.21	0.900212	0.526099	0.279874
	511.51	0.900212	0.526099	0.279874
	511.81	0.900212	0.526099	0.279874
	512.11	0.902335	0.526099	0.279874
	512.41	0.900212	0.526099	0.279874
	512.71	0.900212	0.526099	0.279874
	513.01	0.900212	0.526099	0.279874
	513.31	0.900212	0.526099	0.279874
	513.61	0.900212	0.526099	0.279874
	513.91	0.900212	0.526099	0.279874
	514.21	0.900212	0.526099	0.279874
	514.51	0.900212	0.526099	0.279874
	514.81	0.900212	0.524725	0.279874
	515.11	0.900212	0.524725	0.27673
	515.41	0.900212	0.526099	0.279874
	515.71	0.900212	0.524725	0.279874
	516.01	0.900212	0.524725	0.279874
	516.31	0.900212	0.524725	0.27673
	516.61	0.900212	0.524725	0.279874
	516.91	0.900212	0.524725	0.27673
	517.21	0.900212	0.524725	0.27673
	517.51	0.900212	0.524725	0.27673
	517.81	0.900212	0.524725	0.27673
	518.11	0.900212	0.524725	0.27673
	518.41	0.900212	0.524725	0.27673
	518.71	0.900212	0.524725	0.27673
	519.01	0.900212	0.524725	0.27673
	519.31	0.900212	0.524725	0.27673
	519.61	0.900212	0.524725	0.27673
	519.91	0.900212	0.524725	0.27673
	520.21	0.900212	0.524725	0.27673
	520.51	0.900212	0.524725	0.27673
	520.81	0.900212	0.523352	0.27673
	521.11	0.900212	0.524725	0.27673
	521.41	0.900212	0.523352	0.27673
	521.71	0.900212	0.523352	0.27673
	522.01	0.900212	0.523352	0.27673
	522.31	0.900212	0.523352	0.27673
	522.61	0.900212	0.523352	0.27673
	522.91	0.900212	0.523352	0.27673
	523.21	0.900212	0.523352	0.27673
	523.51	0.900212	0.523352	0.27673
	523.81	0.900212	0.523352	0.27673
	524.11	0.900212	0.523352	0.273585
	524.41	0.900212	0.523352	0.27673
	524.71	0.900212	0.523352	0.27673
	525.01	0.900212	0.523352	0.27673
	525.31	0.900212	0.523352	0.27673
	525.61	0.900212	0.523352	0.27673
	525.91	0.900212	0.523352	0.273585
	526.21	0.900212	0.523352	0.273585
	526.51	0.898089	0.523352	0.273585
	526.81	0.900212	0.521978	0.273585
	527.11	0.900212	0.523352	0.273585
	527.41	0.898089	0.521978	0.273585
	527.71	0.900212	0.521978	0.273585
	528.01	0.898089	0.521978	0.273585
	528.31	0.898089	0.521978	0.273585
	528.61	0.898089	0.521978	0.273585
	528.91	0.898089	0.521978	0.273585
	529.21	0.898089	0.521978	0.273585
	529.51	0.898089	0.521978	0.273585
	529.81	0.898089	0.521978	0.273585
	530.11	0.898089	0.521978	0.273585
	530.41	0.898089	0.521978	0.273585
	530.71	0.900212	0.521978	0.273585
	531.01	0.898089	0.521978	0.273585
	531.31	0.898089	0.521978	0.273585
	531.61	0.898089	0.521978	0.273585
	531.91	0.898089	0.521978	0.273585
	532.21	0.898089	0.521978	0.273585
	532.51	0.898089	0.521978	0.273585
	532.81	0.898089	0.521978	0.273585
	533.11	0.898089	0.520604	0.273585
	533.41	0.898089	0.520604	0.273585
	533.71	0.898089	0.520604	0.273585
	534.01	0.898089	0.520604	0.273585
	534.31	0.898089	0.520604	0.273585
	534.61	0.898089	0.520604	0.273585
	534.91	0.898089	0.520604	0.273585
	535.21	0.898089	0.520604	0.273585
	535.51	0.898089	0.520604	0.273585
	535.81	0.898089	0.520604	0.273585
	536.11	0.898089	0.520604	0.27044
	536.41	0.898089	0.520604	0.27044
	536.71	0.898089	0.519231	0.27044
	537.01	0.898089	0.519231	0.27044
	537.31	0.898089	0.519231	0.273585
	537.61	0.898089	0.519231	0.27044
	537.91	0.898089	0.519231	0.27044
	538.21	0.898089	0.519231	0.27044
	538.51	0.898089	0.519231	0.27044
	538.81	0.898089	0.519231	0.27044
	539.11	0.898089	0.519231	0.27044
	539.41	0.898089	0.519231	0.27044
	539.71	0.898089	0.519231	0.27044
	540.01	0.895966	0.519231	0.27044
	540.31	0.898089	0.519231	0.27044
	540.61	0.895966	0.519231	0.27044
	540.91	0.895966	0.519231	0.27044
	541.21	0.895966	0.519231	0.27044
	541.51	0.895966	0.519231	0.27044
	541.81	0.895966	0.519231	0.27044
	542.11	0.895966	0.519231	0.27044
	542.41	0.895966	0.519231	0.27044
	542.71	0.895966	0.517857	0.27044
	543.01	0.895966	0.519231	0.27044
	543.31	0.895966	0.519231	0.27044
	543.61	0.895966	0.519231	0.27044
	543.91	0.895966	0.517857	0.27044
	544.21	0.895966	0.517857	0.27044
	544.51	0.895966	0.517857	0.27044
	544.81	0.895966	0.517857	0.27044
	545.11	0.895966	0.517857	0.267296
	545.41	0.895966	0.517857	0.27044
	545.71	0.895966	0.517857	0.27044
	546.01	0.895966	0.517857	0.27044
	546.31	0.895966	0.517857	0.267296
	546.61	0.895966	0.517857	0.27044
	546.91	0.895966	0.517857	0.267296
	547.21	0.895966	0.517857	0.267296
	547.51	0.895966	0.517857	0.27044
	547.81	0.895966	0.517857	0.27044
	548.11	0.895966	0.517857	0.267296
	548.41	0.895966	0.517857	0.267296
	548.71	0.895966	0.517857	0.267296
	549.01	0.895966	0.517857	0.267296
	549.31	0.895966	0.517857	0.267296
	549.61	0.895966	0.516484	0.267296
	549.91	0.895966	0.517857	0.267296
	550.21	0.895966	0.516484	0.267296
	550.51	0.895966	0.516484	0.267296
	550.81	0.895966	0.516484	0.267296
	551.11	0.895966	0.516484	0.267296
	551.41	0.895966	0.516484	0.267296
	551.71	0.895966	0.516484	0.267296
	552.01	0.895966	0.516484	0.267296
	552.31	0.895966	0.516484	0.267296
	552.61	0.895966	0.516484	0.267296
	552.91	0.895966	0.516484	0.267296
	553.21	0.895966	0.516484	0.267296
	553.51	0.893843	0.516484	0.267296
	553.81	0.893843	0.516484	0.267296
	554.11	0.895966	0.516484	0.267296
	554.41	0.893843	0.516484	0.267296
	554.71	0.893843	0.51511	0.267296
	555.01	0.893843	0.51511	0.267296
	555.31	0.895966	0.516484	0.267296
	555.61	0.893843	0.516484	0.264151
	555.91	0.893843	0.51511	0.267296
	556.21	0.893843	0.51511	0.267296
	556.51	0.893843	0.51511	0.267296
	556.81	0.893843	0.51511	0.267296
	557.11	0.893843	0.51511	0.264151
	557.41	0.893843	0.51511	0.264151
	557.71	0.893843	0.51511	0.264151
	558.01	0.893843	0.51511	0.264151
	558.31	0.893843	0.51511	0.267296
	558.61	0.893843	0.51511	0.264151
	558.91	0.893843	0.51511	0.264151
	559.21	0.893843	0.51511	0.264151
	559.51	0.893843	0.51511	0.264151
	559.81	0.893843	0.51511	0.264151
	560.11	0.893843	0.51511	0.264151
	560.41	0.893843	0.51511	0.264151
	560.71	0.893843	0.51511	0.264151
	561.01	0.893843	0.51511	0.264151
	561.31	0.893843	0.513736	0.264151
	561.61	0.893843	0.51511	0.264151
	561.91	0.893843	0.513736	0.264151
	562.21	0.893843	0.51511	0.264151
	562.51	0.893843	0.513736	0.264151
	562.81	0.893843	0.513736	0.264151
	563.11	0.893843	0.513736	0.264151
	563.41	0.893843	0.513736	0.264151
	563.71	0.893843	0.513736	0.264151
	564.01	0.893843	0.513736	0.264151
	564.31	0.893843	0.513736	0.264151
	564.61	0.893843	0.513736	0.264151
	564.91	0.893843	0.513736	0.264151
	565.21	0.893843	0.513736	0.264151
	565.51	0.893843	0.513736	0.264151
	565.81	0.893843	0.513736	0.261006
	566.11	0.893843	0.513736	0.264151
	566.41	0.893843	0.513736	0.261006
	566.71	0.893843	0.513736	0.261006
	567.01	0.893843	0.513736	0.261006
	567.31	0.893843	0.513736	0.264151
	567.61	0.893843	0.513736	0.264151
	567.91	0.893843	0.513736	0.261006
	568.21	0.893843	0.513736	0.264151
	568.51	0.893843	0.512363	0.261006
	568.81	0.893843	0.513736	0.264151
	569.11	0.893843	0.512363	0.261006
	569.41	0.893843	0.512363	0.261006
	569.71	0.893843	0.512363	0.261006
	570.01	0.893843	0.512363	0.261006
	570.31	0.893843	0.512363	0.261006
	570.61	0.893843	0.512363	0.261006
	570.91	0.893843	0.512363	0.261006
	571.21	0.893843	0.512363	0.261006
	571.51	0.89172	0.512363	0.261006
	571.81	0.89172	0.512363	0.261006
	572.11	0.89172	0.510989	0.261006
	572.41	0.893843	0.512363	0.261006
	572.71	0.89172	0.512363	0.261006
	573.01	0.89172	0.512363	0.261006
	573.31	0.89172	0.512363	0.261006
	573.61	0.89172	0.510989	0.261006
	573.91	0.89172	0.510989	0.261006
	574.21	0.89172	0.510989	0.261006
	574.51	0.89172	0.510989	0.261006
	574.81	0.89172	0.510989	0.261006
	575.11	0.89172	0.510989	0.261006
	575.41	0.89172	0.512363	0.257862
	575.71	0.89172	0.512363	0.261006
	576.01	0.89172	0.510989	0.261006
	576.31	0.89172	0.510989	0.261006
	576.61	0.89172	0.510989	0.261006
	576.91	0.89172	0.510989	0.261006
	577.21	0.89172	0.510989	0.261006
	577.51	0.89172	0.510989	0.261006
	577.81	0.89172	0.510989	0.261006
	578.11	0.89172	0.510989	0.261006
	578.41	0.89172	0.510989	0.257862
	578.71	0.89172	0.510989	0.261006
	579.01	0.89172	0.510989	0.257862
	579.31	0.89172	0.510989	0.257862
	579.61	0.89172	0.509615	0.257862
	579.91	0.89172	0.509615	0.257862
	580.21	0.89172	0.510989	0.257862
	580.51	0.89172	0.510989	0.257862
	580.81	0.89172	0.510989	0.257862
	581.11	0.89172	0.509615	0.257862
	581.41	0.89172	0.509615	0.257862
	581.71	0.89172	0.509615	0.257862
	582.01	0.89172	0.509615	0.257862
	582.31	0.89172	0.509615	0.257862
	582.61	0.89172	0.509615	0.257862
	582.91	0.89172	0.509615	0.257862
	583.21	0.89172	0.509615	0.248428
	583.51	0.89172	0.509615	0.257862
	583.81	0.89172	0.509615	0.257862
	584.11	0.89172	0.509615	0.257862
	584.41	0.89172	0.509615	0.257862
	584.71	0.89172	0.509615	0.257862
	585.01	0.889597	0.508242	0.257862
	585.31	0.889597	0.509615	0.257862
	585.61	0.889597	0.509615	0.257862
	585.91	0.89172	0.508242	0.257862
	586.21	0.889597	0.508242	0.257862
	586.51	0.889597	0.508242	0.257862
	586.81	0.889597	0.508242	0.257862
	587.11	0.889597	0.508242	0.257862
	587.41	0.889597	0.508242	0.257862
	587.71	0.889597	0.508242	0.257862
	588.01	0.889597	0.508242	0.257862
	588.31	0.889597	0.508242	0.257862
	588.61	0.889597	0.508242	0.257862
	588.91	0.889597	0.508242	0.257862
	589.21	0.889597	0.508242	0.254717
	589.51	0.889597	0.508242	0.254717
	589.81	0.889597	0.508242	0.254717
	590.11	0.889597	0.508242	0.254717
	590.41	0.889597	0.508242	0.254717
	590.71	0.889597	0.508242	0.254717
	591.01	0.889597	0.508242	0.254717
	591.31	0.889597	0.508242	0.254717
	591.61	0.889597	0.506868	0.254717
	591.91	0.889597	0.506868	0.254717
	592.21	0.889597	0.506868	0.254717
	592.51	0.889597	0.508242	0.254717
	592.81	0.889597	0.506868	0.254717
	593.11	0.889597	0.506868	0.254717
	593.41	0.889597	0.506868	0.254717
	593.71	0.889597	0.506868	0.254717
	594.01	0.889597	0.506868	0.254717
	594.31	0.889597	0.506868	0.254717
	594.61	0.889597	0.506868	0.254717
	594.91	0.889597	0.506868	0.254717
	595.21	0.889597	0.506868	0.254717
	595.51	0.889597	0.506868	0.254717
	595.81	0.889597	0.506868	0.254717
	596.11	0.889597	0.506868	0.254717
	596.41	0.889597	0.506868	0.254717
	596.71	0.889597	0.506868	0.254717
	597.01	0.889597	0.506868	0.254717
	597.31	0.889597	0.506868	0.254717
	597.61	0.889597	0.506868	0.254717
	597.91	0.889597	0.505495	0.254717
	598.21	0.889597	0.506868	0.254717
	598.51	0.887473	0.506868	0.254717
	598.81	0.889597	0.506868	0.254717
[truncated: 2,006 more rows]

## Sheet: Figure S1d
Figure S1d
Stress relaxation
	t (s)	Elastic, 2 kPa	Slow relaxing, 2 kPa	Fast relaxing, 2 kPa	Elastic, 10 kPa	Slow relaxing, 10 kPa	Fast relaxing, 10 kPa	Elastic, 20 kPa	Slow relaxing, 20 kPa	Fast relaxing, 20 kPa
	0.01	1	0.940568	0.927673	0.986842	0.943925	0.928118	1	0.971154	0.93722
	0.31	1	0.966408	0.95283	0.986842	0.962617	0.972516	1	0.98489	0.959641
	0.61	1	0.984496	0.993711	0.986842	0.981308	0.989429	1	0.998626	0.975336
	0.91	1	1	0.996855	1	0.990654	0.997886	1	0.994505	0.988789
	1.21	1	0.994832	0.981132	0.986842	0.981308	0.987315	1	0.989011	0.993274
	1.51	1	0.984496	0.95283	0.986842	0.943925	0.945032	1	0.980769	0.982063
	1.81	1	0.940568	0.946541	0.986842	0.934579	0.938689	1	0.973901	0.96861
	2.11	1	0.940568	0.937107	0.986842	0.925234	0.934461	1	0.968407	0.959641
	2.41	0.970588	0.937984	0.930818	0.973684	0.925234	0.930233	1	0.962912	0.952915
	2.71	1	0.935401	0.924528	0.973684	0.925234	0.928118	0.997877	0.957418	0.910314
	3.01	1	0.932817	0.921384	0.973684	0.915888	0.92389	0.997877	0.953297	0.908072
	3.31	1	0.930233	0.915094	0.973684	0.915888	0.919662	0.997877	0.949176	0.903587
	3.61	1	0.927649	0.91195	0.973684	0.915888	0.915433	0.997877	0.943681	0.899103
	3.91	1	0.925065	0.90566	0.973684	0.906542	0.911205	0.997877	0.940934	0.896861
	4.21	1	0.922481	0.902516	0.973684	0.906542	0.909091	0.997877	0.936813	0.892377
	4.51	1	0.919897	0.899371	0.973684	0.906542	0.904863	0.997877	0.934066	0.890135
	4.81	1	0.919897	0.893082	0.973684	0.897196	0.902748	0.997877	0.929945	0.88565
	5.11	1	0.917313	0.889937	0.986842	0.897196	0.900634	0.997877	0.927198	0.883408
	5.41	1	0.914729	0.886792	0.986842	0.897196	0.896406	0.995754	0.924451	0.878924
	5.71	1	0.912145	0.883648	0.986842	0.88785	0.894292	0.995754	0.921703	0.876682
	6.01	1	0.912145	0.880503	0.973684	0.88785	0.892178	0.995754	0.917582	0.872197
	6.31	1	0.909561	0.877358	0.973684	0.88785	0.887949	0.995754	0.914835	0.869955
	6.61	1	0.909561	0.874214	0.973684	0.88785	0.885835	0.995754	0.912088	0.867713
	6.91	1	0.906977	0.871069	0.973684	0.878505	0.883721	0.995754	0.909341	0.865471
	7.21	1	0.904393	0.867925	0.973684	0.878505	0.881607	0.995754	0.907967	0.863229
	7.51	1	0.904393	0.86478	0.973684	0.878505	0.879493	0.995754	0.90522	0.860987
	7.81	0.970588	0.901809	0.861635	0.960526	0.878505	0.877378	0.993631	0.902473	0.856502
	8.11	1	0.901809	0.858491	0.960526	0.878505	0.87315	0.993631	0.899725	0.85426
	8.41	1	0.899225	0.855346	0.960526	0.878505	0.871036	0.993631	0.898352	0.852018
	8.71	1	0.899225	0.852201	0.973684	0.869159	0.868922	0.995754	0.895604	0.849776
	9.01	1	0.896641	0.849057	0.973684	0.869159	0.866808	0.993631	0.894231	0.847534
	9.31	1	0.896641	0.845912	0.973684	0.869159	0.866808	0.993631	0.891484	0.845291
	9.61	1	0.894057	0.845912	0.973684	0.869159	0.864693	0.993631	0.89011	0.843049
	9.91	1	0.894057	0.842767	0.973684	0.859813	0.860465	0.993631	0.888736	0.840807
	10.21	1	0.891473	0.839623	0.973684	0.869159	0.860465	0.993631	0.885989	0.838565
	10.51	1	0.891473	0.836478	0.986842	0.859813	0.856237	0.993631	0.884615	0.836323
	10.81	1	0.888889	0.833333	0.986842	0.859813	0.856237	0.993631	0.883242	0.834081
	11.11	1	0.888889	0.833333	0.973684	0.859813	0.854123	0.993631	0.881868	0.831839
	11.41	1	0.886305	0.830189	0.973684	0.859813	0.852008	0.993631	0.879121	0.829596
	11.71	1	0.886305	0.827044	0.960526	0.850467	0.849894	0.993631	0.877747	0.827354
	12.01	1	0.886305	0.823899	0.960526	0.850467	0.84778	0.991507	0.876374	0.825112
	12.31	0.970588	0.883721	0.823899	0.960526	0.850467	0.845666	0.991507	0.875	0.82287
	12.61	0.970588	0.883721	0.820755	0.960526	0.850467	0.845666	0.991507	0.873626	0.820628
	12.91	1	0.881137	0.81761	0.960526	0.850467	0.843552	0.991507	0.872253	0.818386
	13.21	1	0.881137	0.81761	0.960526	0.850467	0.841438	0.991507	0.870879	0.816143
	13.51	0.970588	0.878553	0.814465	0.960526	0.850467	0.839323	0.991507	0.868132	0.813901
	13.81	1	0.878553	0.811321	0.973684	0.841121	0.837209	0.991507	0.866758	0.813901
	14.11	0.970588	0.878553	0.808176	0.973684	0.841121	0.837209	0.991507	0.865385	0.811659
	14.41	0.970588	0.875969	0.808176	0.986842	0.841121	0.835095	0.991507	0.864011	0.809417
	14.71	1	0.875969	0.805031	0.973684	0.841121	0.832981	0.991507	0.862637	0.807175
	15.01	1	0.873385	0.801887	0.973684	0.841121	0.830867	0.989384	0.85989	0.804933
	15.31	1	0.873385	0.798742	0.973684	0.841121	0.830867	0.991507	0.85989	0.804933
	15.61	1	0.870801	0.798742	0.973684	0.841121	0.828753	0.991507	0.857143	0.802691
	15.91	0.970588	0.870801	0.795597	0.973684	0.831776	0.826638	0.989384	0.855769	0.800448
	16.21	1	0.870801	0.795597	0.973684	0.831776	0.824524	0.989384	0.855769	0.798206
	16.51	0.970588	0.868217	0.792453	0.960526	0.831776	0.82241	0.989384	0.853022	0.798206
	16.81	0.970588	0.868217	0.789308	0.960526	0.831776	0.82241	0.989384	0.853022	0.795964
	17.11	1	0.868217	0.789308	0.960526	0.831776	0.820296	0.989384	0.851648	0.793722
	17.41	1	0.865633	0.786164	0.960526	0.831776	0.818182	0.989384	0.850275	0.79148
	17.71	0.970588	0.865633	0.786164	0.960526	0.831776	0.816068	0.989384	0.848901	0.79148
	18.01	0.970588	0.863049	0.783019	0.960526	0.831776	0.813953	0.989384	0.847527	0.789238
	18.31	1	0.863049	0.783019	0.960526	0.831776	0.813953	0.989384	0.846154	0.786996
	18.61	0.970588	0.863049	0.779874	0.973684	0.82243	0.811839	0.989384	0.84478	0.784753
	18.91	0.970588	0.860465	0.779874	0.973684	0.82243	0.811839	0.989384	0.843407	0.784753
	19.21	1	0.860465	0.77673	0.973684	0.82243	0.809725	0.989384	0.842033	0.782511
	19.51	1	0.860465	0.773585	0.973684	0.82243	0.807611	0.989384	0.840659	0.780269
	19.81	0.970588	0.857881	0.773585	0.973684	0.82243	0.805497	0.989384	0.839286	0.778027
	20.11	0.970588	0.857881	0.77044	0.973684	0.82243	0.805497	0.987261	0.837912	0.778027
	20.41	1	0.857881	0.77044	0.973684	0.82243	0.803383	0.987261	0.837912	0.775785
	20.71	0.970588	0.855297	0.767296	0.960526	0.82243	0.801268	0.987261	0.836538	0.773543
	21.01	1	0.855297	0.767296	0.973684	0.82243	0.801268	0.987261	0.835165	0.773543
	21.31	0.970588	0.852713	0.764151	0.960526	0.813084	0.799154	0.987261	0.833791	0.7713
	21.61	0.970588	0.852713	0.761006	0.960526	0.813084	0.799154	0.987261	0.833791	0.769058
	21.91	1	0.852713	0.761006	0.960526	0.813084	0.79704	0.987261	0.832418	0.769058
	22.21	0.970588	0.852713	0.757862	0.960526	0.813084	0.794926	0.987261	0.831044	0.766816
	22.51	0.970588	0.850129	0.757862	0.960526	0.813084	0.794926	0.987261	0.82967	0.764574
	22.81	0.970588	0.850129	0.754717	0.960526	0.813084	0.792812	0.987261	0.82967	0.764574
	23.11	0.970588	0.850129	0.754717	0.960526	0.813084	0.792812	0.987261	0.828297	0.762332
	23.41	1	0.847545	0.751572	0.973684	0.813084	0.790698	0.987261	0.826923	0.762332
	23.71	0.970588	0.847545	0.751572	0.973684	0.813084	0.788584	0.987261	0.826923	0.76009
	24.01	0.970588	0.847545	0.748428	0.973684	0.813084	0.788584	0.987261	0.825549	0.76009
	24.31	0.970588	0.844961	0.748428	0.973684	0.813084	0.786469	0.987261	0.824176	0.757848
	24.61	0.970588	0.844961	0.745283	0.973684	0.803738	0.784355	0.987261	0.822802	0.755605
	24.91	0.970588	0.842377	0.745283	0.973684	0.803738	0.784355	0.987261	0.822802	0.755605
	25.21	1	0.842377	0.742138	0.973684	0.803738	0.782241	0.985138	0.821429	0.753363
	25.51	0.970588	0.842377	0.742138	0.973684	0.803738	0.780127	0.985138	0.820055	0.753363
	25.81	1	0.839793	0.738994	0.973684	0.803738	0.780127	0.985138	0.820055	0.751121
	26.11	0.970588	0.839793	0.738994	0.973684	0.803738	0.778013	0.985138	0.818681	0.748879
	26.41	0.970588	0.839793	0.735849	0.960526	0.803738	0.778013	0.985138	0.817308	0.748879
	26.71	0.970588	0.839793	0.735849	0.960526	0.803738	0.775899	0.985138	0.815934	0.746637
	27.01	0.970588	0.837209	0.735849	0.960526	0.803738	0.775899	0.985138	0.81456	0.746637
	27.31	0.970588	0.837209	0.732704	0.960526	0.803738	0.773784	0.985138	0.81456	0.744395
	27.61	0.970588	0.837209	0.732704	0.960526	0.803738	0.773784	0.985138	0.813187	0.742152
	27.91	1	0.837209	0.72956	0.973684	0.803738	0.77167	0.985138	0.811813	0.742152
	28.21	0.970588	0.834625	0.72956	0.973684	0.794393	0.77167	0.985138	0.811813	0.73991
	28.51	1	0.834625	0.72956	0.973684	0.794393	0.769556	0.985138	0.81044	0.73991
	28.81	0.970588	0.834625	0.726415	0.960526	0.794393	0.769556	0.985138	0.809066	0.737668
	29.11	1	0.834625	0.726415	0.973684	0.794393	0.767442	0.985138	0.807692	0.737668
	29.41	0.970588	0.832041	0.72327	0.973684	0.794393	0.765328	0.983015	0.807692	0.735426
	29.71	0.970588	0.832041	0.72327	0.973684	0.794393	0.765328	0.985138	0.806319	0.735426
	30.01	0.970588	0.832041	0.720126	0.973684	0.794393	0.763214	0.985138	0.804945	0.733184
	30.31	1	0.832041	0.720126	0.960526	0.794393	0.763214	0.983015	0.804945	0.733184
	30.61	0.970588	0.832041	0.716981	0.960526	0.794393	0.761099	0.983015	0.803571	0.730942
	30.91	0.970588	0.829457	0.716981	0.960526	0.794393	0.761099	0.983015	0.803571	0.730942
	31.21	0.970588	0.829457	0.713836	0.960526	0.794393	0.758985	0.983015	0.802198	0.7287
	31.51	0.970588	0.829457	0.713836	0.960526	0.794393	0.756871	0.983015	0.800824	0.7287
	31.81	0.970588	0.826873	0.713836	0.960526	0.794393	0.756871	0.983015	0.800824	0.726457
	32.11	1	0.826873	0.713836	0.960526	0.794393	0.754757	0.983015	0.799451	0.726457
	32.41	0.970588	0.826873	0.710692	0.960526	0.785047	0.754757	0.983015	0.799451	0.724215
	32.71	1	0.826873	0.710692	0.960526	0.794393	0.754757	0.983015	0.798077	0.724215
	33.01	0.970588	0.824289	0.707547	0.973684	0.785047	0.752643	0.983015	0.798077	0.721973
	33.31	0.970588	0.824289	0.707547	0.973684	0.794393	0.752643	0.983015	0.796703	0.721973
	33.61	0.970588	0.824289	0.704403	0.973684	0.785047	0.750529	0.983015	0.796703	0.719731
	33.91	0.970588	0.824289	0.704403	0.973684	0.785047	0.750529	0.983015	0.79533	0.719731
	34.21	0.970588	0.821705	0.704403	0.960526	0.785047	0.748414	0.983015	0.79533	0.717489
	34.51	0.970588	0.821705	0.704403	0.960526	0.785047	0.748414	0.980892	0.793956	0.717489
	34.81	0.970588	0.821705	0.701258	0.960526	0.785047	0.7463	0.983015	0.793956	0.715247
	35.11	0.970588	0.821705	0.701258	0.973684	0.785047	0.7463	0.983015	0.792582	0.715247
	35.41	0.970588	0.819121	0.701258	0.960526	0.785047	0.744186	0.983015	0.792582	0.713004
	35.71	0.970588	0.819121	0.698113	0.960526	0.785047	0.744186	0.983015	0.791209	0.713004
	36.01	1	0.819121	0.698113	0.960526	0.785047	0.742072	0.980892	0.791209	0.710762
	36.31	0.970588	0.816537	0.698113	0.960526	0.785047	0.742072	0.980892	0.789835	0.710762
	36.61	0.970588	0.816537	0.694969	0.960526	0.785047	0.739958	0.980892	0.789835	0.70852
	36.91	0.970588	0.816537	0.694969	0.973684	0.785047	0.739958	0.980892	0.788462	0.70852
	37.21	0.970588	0.816537	0.691824	0.973684	0.785047	0.737844	0.980892	0.788462	0.70852
	37.51	0.970588	0.816537	0.691824	0.960526	0.775701	0.737844	0.983015	0.787088	0.706278
	37.81	0.970588	0.816537	0.691824	0.973684	0.775701	0.735729	0.980892	0.787088	0.706278
	38.11	1	0.813953	0.688679	0.973684	0.775701	0.735729	0.980892	0.785714	0.704036
	38.41	0.970588	0.813953	0.688679	0.973684	0.775701	0.735729	0.980892	0.784341	0.704036
	38.71	0.970588	0.813953	0.688679	0.973684	0.775701	0.733615	0.980892	0.784341	0.701794
	39.01	0.970588	0.813953	0.685535	0.973684	0.775701	0.731501	0.980892	0.784341	0.701794
	39.31	0.970588	0.81137	0.685535	0.960526	0.775701	0.731501	0.980892	0.782967	0.701794
	39.61	0.970588	0.81137	0.685535	0.960526	0.775701	0.729387	0.980892	0.782967	0.699552
	39.91	0.970588	0.81137	0.68239	0.960526	0.775701	0.729387	0.980892	0.781593	0.699552
	40.21	0.970588	0.81137	0.68239	0.960526	0.775701	0.729387	0.980892	0.781593	0.697309
	40.51	0.970588	0.81137	0.68239	0.960526	0.775701	0.727273	0.980892	0.78022	0.697309
	40.81	0.970588	0.808786	0.679245	0.960526	0.775701	0.727273	0.980892	0.78022	0.697309
	41.11	0.970588	0.808786	0.679245	0.960526	0.775701	0.725159	0.980892	0.778846	0.695067
	41.41	0.970588	0.808786	0.676101	0.960526	0.775701	0.725159	0.980892	0.778846	0.695067
	41.71	0.970588	0.808786	0.676101	0.960526	0.775701	0.725159	0.980892	0.778846	0.692825
	42.01	0.970588	0.808786	0.676101	0.960526	0.775701	0.723044	0.980892	0.777473	0.692825
	42.31	0.970588	0.806202	0.676101	0.973684	0.775701	0.723044	0.978769	0.777473	0.690583
	42.61	0.970588	0.806202	0.672956	0.973684	0.775701	0.72093	0.978769	0.776099	0.690583
	42.91	0.970588	0.806202	0.672956	0.973684	0.775701	0.72093	0.978769	0.776099	0.688341
	43.21	0.970588	0.806202	0.672956	0.960526	0.775701	0.718816	0.978769	0.776099	0.688341
	43.51	0.970588	0.806202	0.672956	0.973684	0.766355	0.718816	0.980892	0.774725	0.688341
	43.81	0.970588	0.803618	0.669811	0.960526	0.766355	0.716702	0.978769	0.774725	0.686099
	44.11	0.970588	0.803618	0.669811	0.960526	0.766355	0.716702	0.978769	0.773352	0.686099
	44.41	0.970588	0.803618	0.666667	0.960526	0.766355	0.716702	0.978769	0.773352	0.686099
	44.71	0.970588	0.803618	0.666667	0.960526	0.766355	0.714588	0.978769	0.771978	0.683857
	45.01	0.970588	0.803618	0.666667	0.947368	0.766355	0.714588	0.978769	0.771978	0.683857
	45.31	0.970588	0.803618	0.666667	0.947368	0.766355	0.714588	0.978769	0.771978	0.681614
	45.61	0.970588	0.803618	0.663522	0.960526	0.766355	0.712474	0.978769	0.770604	0.681614
	45.91	0.970588	0.801034	0.663522	0.960526	0.766355	0.712474	0.978769	0.770604	0.681614
	46.21	0.970588	0.801034	0.663522	0.960526	0.766355	0.712474	0.978769	0.769231	0.679372
	46.51	0.970588	0.801034	0.660377	0.960526	0.766355	0.710359	0.978769	0.769231	0.679372
	46.81	0.970588	0.801034	0.660377	0.973684	0.766355	0.710359	0.978769	0.769231	0.67713
	47.11	0.970588	0.79845	0.660377	0.973684	0.766355	0.708245	0.978769	0.767857	0.67713
	47.41	0.970588	0.79845	0.660377	0.973684	0.766355	0.708245	0.978769	0.767857	0.674888
	47.71	0.970588	0.79845	0.657233	0.973684	0.757009	0.708245	0.978769	0.766484	0.674888
	48.01	0.970588	0.79845	0.657233	0.973684	0.757009	0.706131	0.978769	0.766484	0.674888
	48.31	0.970588	0.79845	0.657233	0.973684	0.766355	0.706131	0.978769	0.766484	0.674888
	48.61	0.970588	0.79845	0.654088	0.960526	0.766355	0.704017	0.978769	0.76511	0.672646
	48.91	0.970588	0.79845	0.654088	0.960526	0.757009	0.704017	0.976645	0.76511	0.672646
	49.21	1	0.79845	0.654088	0.960526	0.757009	0.704017	0.976645	0.763736	0.670404
	49.51	0.970588	0.795866	0.654088	0.947368	0.757009	0.701903	0.976645	0.763736	0.670404
	49.81	0.970588	0.795866	0.650943	0.960526	0.757009	0.701903	0.976645	0.762363	0.670404
	50.11	0.970588	0.795866	0.650943	0.947368	0.757009	0.701903	0.976645	0.762363	0.670404
	50.41	0.970588	0.795866	0.650943	0.960526	0.757009	0.699789	0.976645	0.760989	0.668161
	50.71	0.970588	0.795866	0.650943	0.960526	0.757009	0.699789	0.976645	0.760989	0.668161
	51.01	0.970588	0.793282	0.647799	0.960526	0.757009	0.699789	0.976645	0.760989	0.665919
	51.31	0.970588	0.793282	0.647799	0.960526	0.757009	0.699789	0.976645	0.759615	0.665919
	51.61	0.970588	0.793282	0.647799	0.960526	0.757009	0.697674	0.976645	0.759615	0.665919
	51.91	0.970588	0.793282	0.647799	0.973684	0.757009	0.697674	0.976645	0.758242	0.663677
	52.21	0.970588	0.793282	0.644654	0.973684	0.757009	0.697674	0.976645	0.758242	0.663677
	52.51	0.970588	0.793282	0.644654	0.973684	0.757009	0.69556	0.976645	0.758242	0.661435
	52.81	0.970588	0.790698	0.644654	0.960526	0.757009	0.69556	0.976645	0.756868	0.661435
	53.11	0.970588	0.790698	0.644654	0.960526	0.757009	0.69556	0.976645	0.756868	0.661435
	53.41	0.970588	0.790698	0.641509	0.960526	0.757009	0.693446	0.976645	0.756868	0.661435
	53.71	0.970588	0.790698	0.641509	0.960526	0.757009	0.693446	0.976645	0.755495	0.659193
	54.01	0.970588	0.790698	0.641509	0.960526	0.757009	0.691332	0.976645	0.755495	0.659193
	54.31	0.970588	0.790698	0.641509	0.947368	0.757009	0.691332	0.976645	0.754121	0.659193
	54.61	0.970588	0.788114	0.638365	0.947368	0.757009	0.689218	0.976645	0.754121	0.656951
	54.91	0.970588	0.788114	0.638365	0.947368	0.757009	0.689218	0.976645	0.754121	0.656951
	55.21	0.970588	0.788114	0.638365	0.960526	0.747664	0.689218	0.976645	0.752747	0.656951
	55.51	0.970588	0.788114	0.638365	0.960526	0.757009	0.689218	0.976645	0.752747	0.654709
	55.81	0.970588	0.788114	0.63522	0.960526	0.747664	0.687104	0.976645	0.752747	0.654709
	56.11	0.970588	0.78553	0.63522	0.973684	0.747664	0.687104	0.976645	0.751374	0.654709
	56.41	0.970588	0.78553	0.63522	0.960526	0.757009	0.687104	0.976645	0.751374	0.652466
	56.71	0.970588	0.78553	0.63522	0.960526	0.747664	0.684989	0.974522	0.751374	0.652466
	57.01	0.970588	0.78553	0.632075	0.973684	0.747664	0.684989	0.974522	0.751374	0.652466
	57.31	0.970588	0.78553	0.632075	0.960526	0.747664	0.684989	0.974522	0.75	0.650224
	57.61	0.970588	0.78553	0.632075	0.960526	0.747664	0.682875	0.974522	0.75	0.650224
	57.91	0.970588	0.78553	0.632075	0.960526	0.747664	0.682875	0.974522	0.748626	0.650224
	58.21	0.970588	0.78553	0.628931	0.947368	0.747664	0.682875	0.974522	0.748626	0.650224
	58.51	0.970588	0.782946	0.628931	0.947368	0.747664	0.680761	0.974522	0.748626	0.647982
	58.81	0.970588	0.782946	0.628931	0.947368	0.747664	0.680761	0.974522	0.747253	0.647982
	59.11	0.970588	0.782946	0.628931	0.960526	0.747664	0.680761	0.974522	0.747253	0.647982
	59.41	0.970588	0.782946	0.628931	0.947368	0.747664	0.678647	0.974522	0.747253	0.64574
	59.71	0.970588	0.782946	0.628931	0.960526	0.747664	0.678647	0.974522	0.745879	0.64574
	60.01	0.970588	0.782946	0.625786	0.960526	0.747664	0.678647	0.974522	0.745879	0.64574
	60.31	0.970588	0.780362	0.625786	0.960526	0.747664	0.676533	0.974522	0.745879	0.643498
	60.61	0.970588	0.780362	0.625786	0.960526	0.747664	0.676533	0.974522	0.745879	0.643498
	60.91	0.970588	0.780362	0.625786	0.960526	0.747664	0.676533	0.974522	0.744505	0.643498
	61.21	0.970588	0.780362	0.622642	0.973684	0.747664	0.674419	0.974522	0.744505	0.643498
	61.51	0.970588	0.780362	0.622642	0.960526	0.747664	0.674419	0.974522	0.743132	0.641256
	61.81	0.970588	0.780362	0.622642	0.960526	0.747664	0.674419	0.974522	0.743132	0.641256
	62.11	0.970588	0.780362	0.622642	0.960526	0.747664	0.672304	0.972399	0.743132	0.639013
	62.41	0.970588	0.777778	0.619497	0.960526	0.747664	0.672304	0.974522	0.743132	0.639013
	62.71	0.970588	0.777778	0.619497	0.960526	0.747664	0.672304	0.974522	0.741758	0.639013
	63.01	0.970588	0.777778	0.619497	0.947368	0.747664	0.672304	0.974522	0.741758	0.639013
	63.31	0.970588	0.777778	0.619497	0.947368	0.747664	0.67019	0.974522	0.741758	0.636771
	63.61	0.970588	0.777778	0.619497	0.947368	0.738318	0.67019	0.972399	0.740385	0.636771
	63.91	0.970588	0.777778	0.619497	0.947368	0.738318	0.67019	0.972399	0.740385	0.636771
	64.21	0.970588	0.777778	0.616352	0.947368	0.738318	0.67019	0.972399	0.740385	0.634529
	64.51	0.970588	0.777778	0.616352	0.960526	0.738318	0.668076	0.972399	0.740385	0.634529
	64.81	0.970588	0.777778	0.616352	0.960526	0.738318	0.668076	0.972399	0.739011	0.634529
	65.11	0.970588	0.775194	0.616352	0.960526	0.738318	0.668076	0.972399	0.739011	0.632287
	65.41	0.970588	0.775194	0.616352	0.960526	0.747664	0.665962	0.972399	0.739011	0.634529
	65.71	0.970588	0.775194	0.616352	0.960526	0.738318	0.665962	0.972399	0.737637	0.632287
	66.01	0.970588	0.775194	0.613208	0.960526	0.738318	0.665962	0.972399	0.737637	0.632287
	66.31	0.970588	0.775194	0.613208	0.960526	0.738318	0.665962	0.972399	0.737637	0.632287
	66.61	0.970588	0.775194	0.613208	0.960526	0.738318	0.663848	0.972399	0.736264	0.630045
	66.91	0.970588	0.775194	0.613208	0.960526	0.738318	0.663848	0.972399	0.736264	0.630045
	67.21	0.970588	0.77261	0.613208	0.947368	0.738318	0.663848	0.972399	0.736264	0.630045
	67.51	0.970588	0.77261	0.610063	0.947368	0.738318	0.661734	0.972399	0.736264	0.627803
	67.81	0.970588	0.77261	0.610063	0.947368	0.738318	0.661734	0.972399	0.73489	0.627803
	68.11	0.970588	0.77261	0.610063	0.960526	0.738318	0.661734	0.972399	0.73489	0.627803
	68.41	0.970588	0.77261	0.606918	0.960526	0.738318	0.659619	0.972399	0.73489	0.625561
	68.71	0.970588	0.77261	0.610063	0.947368	0.738318	0.659619	0.972399	0.73489	0.625561
	69.01	0.970588	0.770026	0.606918	0.960526	0.738318	0.659619	0.972399	0.733516	0.625561
	69.31	0.970588	0.770026	0.606918	0.960526	0.738318	0.657505	0.972399	0.733516	0.625561
	69.61	0.970588	0.770026	0.606918	0.960526	0.738318	0.657505	0.972399	0.733516	0.623318
	69.91	0.970588	0.770026	0.606918	0.960526	0.738318	0.657505	0.972399	0.732143	0.623318
	70.21	0.970588	0.770026	0.603774	0.973684	0.738318	0.657505	0.972399	0.732143	0.623318
	70.51	0.970588	0.770026	0.603774	0.960526	0.738318	0.655391	0.970276	0.732143	0.623318
	70.81	0.970588	0.770026	0.603774	0.960526	0.738318	0.655391	0.972399	0.732143	0.621076
	71.11	0.970588	0.770026	0.603774	0.947368	0.738318	0.655391	0.972399	0.730769	0.621076
	71.41	0.970588	0.767442	0.603774	0.947368	0.738318	0.653277	0.972399	0.730769	0.621076
	71.71	0.970588	0.770026	0.600629	0.947368	0.738318	0.653277	0.970276	0.730769	0.621076
	72.01	0.970588	0.767442	0.600629	0.947368	0.738318	0.653277	0.970276	0.729396	0.618834
	72.31	0.970588	0.767442	0.600629	0.947368	0.728972	0.653277	0.970276	0.729396	0.618834
	72.61	0.970588	0.767442	0.600629	0.947368	0.728972	0.653277	0.970276	0.729396	0.618834
	72.91	0.970588	0.767442	0.600629	0.947368	0.728972	0.651163	0.970276	0.729396	0.616592
	73.21	0.970588	0.767442	0.600629	0.960526	0.728972	0.651163	0.970276	0.728022	0.616592
	73.51	0.970588	0.767442	0.600629	0.960526	0.728972	0.651163	0.970276	0.728022	0.616592
	73.81	0.970588	0.767442	0.597484	0.960526	0.728972	0.651163	0.970276	0.728022	0.616592
	74.11	0.970588	0.767442	0.597484	0.960526	0.728972	0.649049	0.970276	0.728022	0.616592
	74.41	0.970588	0.764858	0.597484	0.960526	0.728972	0.649049	0.970276	0.726648	0.61435
	74.71	0.970588	0.764858	0.597484	0.960526	0.728972	0.646934	0.970276	0.726648	0.61435
	75.01	0.970588	0.764858	0.597484	0.960526	0.728972	0.646934	0.970276	0.726648	0.61435
	75.31	0.970588	0.764858	0.59434	0.960526	0.728972	0.646934	0.970276	0.726648	0.612108
	75.61	0.970588	0.764858	0.59434	0.960526	0.728972	0.646934	0.970276	0.725275	0.612108
	75.91	0.970588	0.764858	0.59434	0.947368	0.728972	0.646934	0.970276	0.725275	0.612108
	76.21	0.970588	0.764858	0.59434	0.947368	0.728972	0.64482	0.970276	0.725275	0.612108
	76.51	0.970588	0.764858	0.591195	0.947368	0.728972	0.64482	0.970276	0.725275	0.612108
	76.81	0.970588	0.764858	0.59434	0.947368	0.728972	0.642706	0.970276	0.725275	0.609865
	77.11	0.970588	0.762274	0.591195	0.947368	0.728972	0.642706	0.970276	0.723901	0.609865
	77.41	0.970588	0.762274	0.591195	0.947368	0.728972	0.642706	0.970276	0.723901	0.609865
	77.71	0.970588	0.762274	0.591195	0.960526	0.728972	0.642706	0.970276	0.723901	0.609865
	78.01	0.970588	0.762274	0.58805	0.960526	0.728972	0.642706	0.970276	0.723901	0.607623
	78.31	0.970588	0.762274	0.591195	0.960526	0.728972	0.640592	0.970276	0.722527	0.607623
	78.61	0.970588	0.762274	0.591195	0.960526	0.728972	0.640592	0.968153	0.722527	0.607623
	78.91	0.970588	0.762274	0.58805	0.960526	0.728972	0.640592	0.968153	0.722527	0.607623
	79.21	0.970588	0.762274	0.58805	0.960526	0.728972	0.640592	0.970276	0.722527	0.605381
	79.51	0.970588	0.762274	0.58805	0.960526	0.728972	0.638478	0.970276	0.721154	0.605381
	79.81	0.970588	0.75969	0.58805	0.960526	0.728972	0.638478	0.970276	0.721154	0.605381
	80.11	0.970588	0.75969	0.58805	0.960526	0.728972	0.638478	0.968153	0.721154	0.605381
	80.41	0.970588	0.75969	0.584906	0.947368	0.728972	0.638478	0.970276	0.721154	0.603139
	80.71	0.970588	0.75969	0.584906	0.947368	0.728972	0.638478	0.968153	0.71978	0.603139
	81.01	0.970588	0.75969	0.584906	0.947368	0.728972	0.636364	0.968153	0.71978	0.603139
	81.31	0.970588	0.75969	0.581761	0.947368	0.719626	0.636364	0.968153	0.71978	0.603139
	81.61	0.970588	0.75969	0.584906	0.947368	0.728972	0.636364	0.968153	0.71978	0.600897
	81.91	0.970588	0.757106	0.584906	0.947368	0.728972	0.636364	0.968153	0.718407	0.600897
	82.21	0.970588	0.757106	0.581761	0.960526	0.728972	0.636364	0.968153	0.718407	0.600897
	82.51	0.970588	0.757106	0.581761	0.960526	0.719626	0.634249	0.968153	0.718407	0.600897
	82.81	0.970588	0.757106	0.581761	0.960526	0.728972	0.634249	0.968153	0.718407	0.598655
	83.11	0.970588	0.757106	0.581761	0.960526	0.719626	0.634249	0.968153	0.718407	0.598655
	83.41	0.970588	0.757106	0.581761	0.960526	0.719626	0.632135	0.968153	0.717033	0.598655
	83.71	0.970588	0.757106	0.581761	0.960526	0.719626	0.632135	0.968153	0.717033	0.598655
	84.01	0.970588	0.757106	0.578616	0.960526	0.719626	0.632135	0.968153	0.717033	0.596413
	84.31	0.970588	0.757106	0.578616	0.960526	0.719626	0.632135	0.968153	0.717033	0.596413
	84.61	0.970588	0.757106	0.578616	0.960526	0.719626	0.630021	0.968153	0.715659	0.596413
	84.91	0.970588	0.757106	0.578616	0.960526	0.719626	0.630021	0.968153	0.715659	0.596413
	85.21	0.970588	0.754522	0.578616	0.947368	0.719626	0.630021	0.968153	0.715659	0.596413
	85.51	0.970588	0.754522	0.575472	0.947368	0.719626	0.627907	0.968153	0.715659	0.59417
	85.81	0.970588	0.754522	0.575472	0.934211	0.719626	0.627907	0.968153	0.714286	0.59417
	86.11	0.970588	0.754522	0.575472	0.947368	0.719626	0.627907	0.968153	0.714286	0.59417
	86.41	0.970588	0.754522	0.575472	0.947368	0.719626	0.627907	0.968153	0.714286	0.59417
	86.71	0.970588	0.754522	0.575472	0.947368	0.719626	0.627907	0.968153	0.714286	0.591928
	87.01	0.970588	0.754522	0.575472	0.947368	0.719626	0.625793	0.968153	0.714286	0.591928
	87.31	0.970588	0.754522	0.572327	0.960526	0.719626	0.625793	0.968153	0.712912	0.591928
	87.61	0.970588	0.751938	0.572327	0.960526	0.719626	0.625793	0.968153	0.712912	0.591928
	87.91	0.970588	0.754522	0.572327	0.960526	0.719626	0.625793	0.968153	0.712912	0.589686
	88.21	0.970588	0.751938	0.572327	0.960526	0.719626	0.625793	0.968153	0.712912	0.589686
	88.51	0.970588	0.751938	0.572327	0.960526	0.719626	0.623679	0.96603	0.712912	0.589686
	88.81	0.970588	0.751938	0.572327	0.960526	0.719626	0.623679	0.96603	0.711538	0.589686
	89.11	0.970588	0.751938	0.569182	0.960526	0.719626	0.623679	0.96603	0.711538	0.589686
	89.41	0.970588	0.751938	0.569182	0.947368	0.719626	0.621564	0.96603	0.711538	0.587444
	89.71	0.970588	0.751938	0.569182	0.947368	0.719626	0.621564	0.96603	0.711538	0.587444
	90.01	0.970588	0.751938	0.569182	0.947368	0.719626	0.621564	0.96603	0.711538	0.587444
	90.31	0.970588	0.751938	0.569182	0.947368	0.719626	0.621564	0.96603	0.710165	0.585202
	90.61	0.970588	0.751938	0.569182	0.947368	0.719626	0.621564	0.96603	0.710165	0.587444
	90.91	0.970588	0.751938	0.566038	0.947368	0.719626	0.61945	0.96603	0.710165	0.585202
	91.21	0.970588	0.749354	0.566038	0.947368	0.719626	0.61945	0.96603	0.708791	0.585202
	91.51	0.970588	0.749354	0.566038	0.947368	0.719626	0.61945	0.96603	0.708791	0.585202
	91.81	0.970588	0.749354	0.566038	0.960526	0.719626	0.61945	0.96603	0.708791	0.585202
	92.11	0.970588	0.749354	0.566038	0.960526	0.719626	0.61945	0.96603	0.708791	0.58296
	92.41	0.970588	0.749354	0.566038	0.960526	0.719626	0.617336	0.96603	0.708791	0.58296
	92.71	0.970588	0.749354	0.562893	0.960526	0.719626	0.617336	0.96603	0.707418	0.58296
	93.01	0.970588	0.749354	0.562893	0.960526	0.71028	0.617336	0.96603	0.707418	0.58296
	93.31	0.970588	0.749354	0.562893	0.947368	0.719626	0.617336	0.96603	0.707418	0.580717
	93.61	0.970588	0.749354	0.562893	0.960526	0.71028	0.615222	0.96603	0.707418	0.580717
	93.91	0.970588	0.749354	0.562893	0.947368	0.71028	0.615222	0.96603	0.706044	0.580717
	94.21	0.970588	0.749354	0.562893	0.947368	0.71028	0.615222	0.96603	0.706044	0.580717
	94.51	0.970588	0.74677	0.559748	0.947368	0.719626	0.615222	0.96603	0.706044	0.580717
	94.81	0.970588	0.74677	0.562893	0.934211	0.71028	0.613108	0.96603	0.706044	0.578475
	95.11	0.970588	0.74677	0.559748	0.934211	0.71028	0.613108	0.96603	0.706044	0.578475
	95.41	0.970588	0.74677	0.559748	0.947368	0.719626	0.613108	0.96603	0.70467	0.578475
	95.71	0.970588	0.74677	0.559748	0.947368	0.71028	0.613108	0.96603	0.70467	0.578475
	96.01	0.970588	0.74677	0.559748	0.947368	0.71028	0.613108	0.96603	0.70467	0.578475
	96.31	0.970588	0.74677	0.559748	0.947368	0.71028	0.613108	0.96603	0.70467	0.576233
	96.61	0.970588	0.74677	0.559748	0.960526	0.71028	0.610994	0.96603	0.70467	0.576233
	96.91	0.970588	0.74677	0.559748	0.960526	0.71028	0.610994	0.96603	0.70467	0.576233
	97.21	0.970588	0.744186	0.559748	0.960526	0.71028	0.610994	0.96603	0.703297	0.576233
	97.51	0.970588	0.744186	0.556604	0.960526	0.71028	0.610994	0.963907	0.70467	0.576233
	97.81	0.970588	0.744186	0.556604	0.960526	0.71028	0.608879	0.963907	0.703297	0.573991
	98.11	0.970588	0.744186	0.556604	0.947368	0.71028	0.608879	0.963907	0.703297	0.573991
	98.41	0.970588	0.744186	0.556604	0.947368	0.71028	0.608879	0.963907	0.703297	0.573991
	98.71	0.970588	0.744186	0.553459	0.947368	0.71028	0.608879	0.96603	0.703297	0.573991
	99.01	0.970588	0.744186	0.553459	0.947368	0.71028	0.608879	0.963907	0.701923	0.573991
	99.31	0.970588	0.744186	0.553459	0.947368	0.71028	0.606765	0.963907	0.701923	0.571749
	99.61	0.970588	0.744186	0.553459	0.947368	0.71028	0.606765	0.963907	0.701923	0.571749
	99.91	0.970588	0.744186	0.553459	0.947368	0.71028	0.606765	0.963907	0.701923	0.571749
	100.21	0.970588	0.744186	0.553459	0.947368	0.71028	0.606765	0.963907	0.700549	0.571749
	100.51	0.970588	0.744186	0.553459	0.947368	0.71028	0.606765	0.96603	0.700549	0.569507
	100.81	0.970588	0.741602	0.553459	0.960526	0.71028	0.604651	0.963907	0.700549	0.569507
	101.11	0.970588	0.741602	0.550314	0.960526	0.71028	0.604651	0.963907	0.700549	0.569507
	101.41	0.970588	0.741602	0.553459	0.960526	0.71028	0.604651	0.963907	0.699176	0.569507
	101.71	0.970588	0.741602	0.550314	0.947368	0.71028	0.604651	0.963907	0.699176	0.569507
	102.01	0.970588	0.741602	0.550314	0.947368	0.71028	0.602537	0.963907	0.699176	0.567265
	102.31	0.970588	0.741602	0.550314	0.947368	0.71028	0.602537	0.963907	0.699176	0.567265
	102.61	0.970588	0.741602	0.550314	0.947368	0.71028	0.602537	0.963907	0.699176	0.567265
	102.91	0.970588	0.741602	0.550314	0.947368	0.71028	0.602537	0.963907	0.699176	0.567265
	103.21	0.970588	0.741602	0.54717	0.947368	0.71028	0.602537	0.963907	0.697802	0.567265
	103.51	0.970588	0.741602	0.54717	0.934211	0.71028	0.600423	0.963907	0.697802	0.565022
	103.81	0.970588	0.741602	0.54717	0.934211	0.71028	0.600423	0.963907	0.697802	0.565022
	104.11	0.970588	0.739018	0.54717	0.947368	0.71028	0.600423	0.963907	0.697802	0.565022
	104.41	0.970588	0.739018	0.54717	0.947368	0.71028	0.600423	0.963907	0.697802	0.565022
	104.71	0.970588	0.739018	0.54717	0.960526	0.71028	0.598309	0.963907	0.696429	0.565022
	105.01	0.970588	0.739018	0.54717	0.947368	0.71028	0.598309	0.963907	0.696429	0.56278
	105.31	0.970588	0.739018	0.544025	0.947368	0.700935	0.598309	0.963907	0.696429	0.56278
	105.61	0.970588	0.739018	0.54717	0.960526	0.71028	0.598309	0.963907	0.696429	0.56278
	105.91	0.970588	0.739018	0.544025	0.960526	0.71028	0.598309	0.963907	0.696429	0.56278
	106.21	0.970588	0.739018	0.544025	0.960526	0.71028	0.598309	0.963907	0.695055	0.560538
	106.51	0.970588	0.739018	0.540881	0.960526	0.700935	0.598309	0.963907	0.695055	0.560538
	106.81	0.970588	0.739018	0.544025	0.947368	0.71028	0.596195	0.963907	0.695055	0.560538
	107.11	0.970588	0.736434	0.544025	0.947368	0.700935	0.596195	0.963907	0.695055	0.560538
	107.41	0.970588	0.736434	0.544025	0.934211	0.700935	0.596195	0.961783	0.695055	0.560538
	107.71	0.970588	0.736434	0.540881	0.934211	0.700935	0.596195	0.961783	0.695055	0.560538
	108.01	0.970588	0.736434	0.540881	0.947368	0.700935	0.596195	0.963907	0.693681	0.560538
	108.31	0.970588	0.736434	0.540881	0.934211	0.700935	0.59408	0.963907	0.693681	0.558296
	108.61	0.970588	0.736434	0.540881	0.947368	0.700935	0.59408	0.961783	0.693681	0.558296
	108.91	0.970588	0.736434	0.540881	0.947368	0.700935	0.59408	0.963907	0.692308	0.558296
	109.21	0.970588	0.736434	0.540881	0.947368	0.700935	0.59408	0.961783	0.692308	0.556054
	109.51	0.941176	0.736434	0.537736	0.947368	0.700935	0.59408	0.961783	0.692308	0.556054
	109.81	0.970588	0.736434	0.540881	0.947368	0.700935	0.591966	0.961783	0.692308	0.556054
	110.11	0.970588	0.736434	0.537736	0.947368	0.700935	0.591966	0.961783	0.692308	0.556054
	110.41	0.970588	0.736434	0.537736	0.947368	0.700935	0.591966	0.961783	0.692308	0.556054
	110.71	0.970588	0.73385	0.537736	0.960526	0.700935	0.591966	0.961783	0.690934	0.556054
	111.01	0.970588	0.73385	0.537736	0.947368	0.700935	0.591966	0.961783	0.690934	0.553812
	111.31	0.970588	0.73385	0.537736	0.960526	0.700935	0.589852	0.961783	0.690934	0.553812
	111.61	0.970588	0.73385	0.537736	0.947368	0.700935	0.589852	0.961783	0.690934	0.553812
	111.91	0.970588	0.73385	0.534591	0.934211	0.700935	0.589852	0.961783	0.68956	0.553812
	112.21	0.970588	0.73385	0.534591	0.934211	0.700935	0.589852	0.961783	0.68956	0.553812
	112.51	0.970588	0.73385	0.534591	0.934211	0.700935	0.589852	0.961783	0.68956	0.553812
	112.81	0.970588	0.73385	0.534591	0.947368	0.700935	0.587738	0.961783	0.68956	0.55157
	113.11	0.970588	0.73385	0.534591	0.947368	0.700935	0.587738	0.961783	0.68956	0.55157
	113.41	0.970588	0.73385	0.534591	0.947368	0.700935	0.587738	0.961783	0.68956	0.55157
	113.71	0.970588	0.73385	0.534591	0.947368	0.700935	0.587738	0.961783	0.68956	0.55157
	114.01	0.970588	0.73385	0.531447	0.947368	0.700935	0.587738	0.961783	0.68956	0.55157
	114.31	0.970588	0.731266	0.531447	0.947368	0.700935	0.585624	0.961783	0.688187	0.55157
	114.61	0.970588	0.731266	0.531447	0.960526	0.700935	0.585624	0.961783	0.688187	0.549327
	114.91	0.970588	0.731266	0.531447	0.947368	0.700935	0.585624	0.961783	0.688187	0.549327
	115.21	0.970588	0.731266	0.531447	0.947368	0.700935	0.585624	0.961783	0.688187	0.549327
	115.51	0.970588	0.731266	0.531447	0.960526	0.700935	0.58351	0.961783	0.688187	0.549327
	115.81	0.970588	0.731266	0.531447	0.960526	0.700935	0.585624	0.961783	0.688187	0.547085
	116.11	0.970588	0.731266	0.531447	0.947368	0.700935	0.58351	0.961783	0.686813	0.547085
	116.41	0.970588	0.731266	0.531447	0.947368	0.700935	0.58351	0.961783	0.686813	0.547085
	116.71	0.970588	0.731266	0.528302	0.947368	0.691589	0.58351	0.961783	0.686813	0.547085
	117.01	0.970588	0.731266	0.531447	0.934211	0.700935	0.58351	0.961783	0.686813	0.547085
	117.31	0.970588	0.731266	0.528302	0.934211	0.700935	0.58351	0.961783	0.686813	0.547085
	117.61	0.970588	0.731266	0.528302	0.947368	0.700935	0.58351	0.961783	0.686813	0.547085
	117.91	0.970588	0.728682	0.528302	0.947368	0.700935	0.58351	0.961783	0.68544	0.544843
	118.21	0.970588	0.728682	0.528302	0.947368	0.691589	0.581395	0.961783	0.68544	0.544843
	118.51	0.970588	0.728682	0.525157	0.947368	0.700935	0.581395	0.961783	0.68544	0.544843
	118.81	0.970588	0.728682	0.528302	0.947368	0.700935	0.581395	0.961783	0.68544	0.544843
	119.11	0.970588	0.728682	0.525157	0.960526	0.700935	0.581395	0.95966	0.68544	0.542601
	119.41	0.941176	0.728682	0.525157	0.960526	0.700935	0.581395	0.95966	0.68544	0.542601
	119.71	0.970588	0.728682	0.525157	0.947368	0.691589	0.581395	0.95966	0.684066	0.542601
	120.01	0.970588	0.728682	0.525157	0.947368	0.691589	0.579281	0.95966	0.684066	0.542601
	120.31	0.970588	0.728682	0.525157	0.947368	0.700935	0.579281	0.95966	0.684066	0.542601
	120.61	0.970588	0.728682	0.525157	0.934211	0.691589	0.579281	0.95966	0.682692	0.542601
	120.91	0.970588	0.726098	0.525157	0.934211	0.691589	0.579281	0.95966	0.684066	0.540359
	121.21	0.970588	0.726098	0.525157	0.947368	0.700935	0.579281	0.95966	0.684066	0.540359
	121.51	0.970588	0.728682	0.522013	0.947368	0.691589	0.577167	0.95966	0.682692	0.540359
	121.81	0.970588	0.726098	0.522013	0.934211	0.691589	0.577167	0.95966	0.682692	0.540359
	122.11	0.970588	0.726098	0.522013	0.947368	0.691589	0.577167	0.95966	0.682692	0.540359
	122.41	0.970588	0.726098	0.522013	0.934211	0.691589	0.577167	0.95966	0.682692	0.540359
	122.71	0.970588	0.726098	0.522013	0.947368	0.691589	0.575053	0.95966	0.682692	0.540359
	123.01	0.970588	0.726098	0.522013	0.947368	0.691589	0.575053	0.95966	0.681319	0.538117
	123.31	0.970588	0.726098	0.522013	0.947368	0.691589	0.575053	0.95966	0.681319	0.538117
	123.61	0.970588	0.726098	0.522013	0.960526	0.691589	0.575053	0.95966	0.681319	0.538117
	123.91	0.970588	0.726098	0.518868	0.947368	0.691589	0.575053	0.95966	0.681319	0.538117
	124.21	0.970588	0.726098	0.518868	0.947368	0.691589	0.575053	0.95966	0.681319	0.538117
	124.51	0.970588	0.726098	0.518868	0.947368	0.691589	0.575053	0.95966	0.681319	0.535874
	124.81	0.970588	0.726098	0.518868	0.947368	0.691589	0.572939	0.95966	0.679945	0.535874
	125.11	0.970588	0.726098	0.518868	0.947368	0.691589	0.572939	0.95966	0.679945	0.535874
	125.41	0.970588	0.723514	0.518868	0.934211	0.691589	0.572939	0.95966	0.679945	0.535874
	125.71	0.970588	0.723514	0.518868	0.934211	0.691589	0.572939	0.95966	0.679945	0.535874
	126.01	0.970588	0.723514	0.518868	0.934211	0.691589	0.572939	0.95966	0.679945	0.535874
	126.31	0.970588	0.723514	0.515723	0.934211	0.691589	0.570825	0.95966	0.679945	0.533632
	126.61	0.970588	0.723514	0.518868	0.947368	0.691589	0.570825	0.95966	0.678571	0.533632
	126.91	0.970588	0.723514	0.515723	0.947368	0.691589	0.570825	0.95966	0.678571	0.533632
	127.21	0.970588	0.723514	0.515723	0.947368	0.691589	0.570825	0.95966	0.678571	0.533632
	127.51	0.970588	0.723514	0.515723	0.947368	0.691589	0.570825	0.95966	0.678571	0.533632
	127.81	0.970588	0.723514	0.515723	0.947368	0.691589	0.570825	0.95966	0.678571	0.53139
	128.11	0.970588	0.723514	0.512579	0.960526	0.691589	0.56871	0.95966	0.678571	0.53139
	128.41	0.970588	0.723514	0.515723	0.960526	0.691589	0.56871	0.95966	0.677198	0.53139
	128.71	0.970588	0.723514	0.512579	0.960526	0.691589	0.56871	0.95966	0.677198	0.53139
	129.01	0.970588	0.723514	0.512579	0.947368	0.691589	0.56871	0.957537	0.677198	0.53139
	129.31	0.970588	0.723514	0.512579	0.934211	0.691589	0.56871	0.95966	0.677198	0.53139
	129.61	0.970588	0.72093	0.512579	0.947368	0.691589	0.566596	0.95966	0.677198	0.529148
	129.91	0.970588	0.72093	0.512579	0.947368	0.691589	0.566596	0.95966	0.677198	0.529148
	130.21	0.970588	0.72093	0.512579	0.934211	0.691589	0.566596	0.957537	0.677198	0.529148
	130.51	0.970588	0.72093	0.512579	0.947368	0.691589	0.566596	0.957537	0.675824	0.529148
	130.81	0.970588	0.72093	0.512579	0.934211	0.691589	0.566596	0.957537	0.675824	0.529148
	131.11	0.970588	0.72093	0.509434	0.947368	0.691589	0.566596	0.95966	0.675824	0.529148
	131.41	0.970588	0.72093	0.509434	0.934211	0.691589	0.564482	0.957537	0.675824	0.529148
	131.71	0.970588	0.72093	0.509434	0.947368	0.691589	0.564482	0.95966	0.675824	0.526906
	132.01	0.970588	0.72093	0.509434	0.960526	0.691589	0.564482	0.957537	0.675824	0.526906
	132.31	0.970588	0.72093	0.509434	0.947368	0.691589	0.564482	0.957537	0.674451	0.526906
	132.61	0.970588	0.72093	0.509434	0.947368	0.691589	0.564482	0.957537	0.674451	0.526906
	132.91	0.970588	0.72093	0.509434	0.947368	0.691589	0.564482	0.957537	0.674451	0.526906
	133.21	0.970588	0.718346	0.509434	0.947368	0.691589	0.564482	0.957537	0.674451	0.524664
	133.51	0.970588	0.718346	0.509434	0.947368	0.691589	0.562368	0.957537	0.674451	0.526906
	133.81	0.941176	0.718346	0.506289	0.947368	0.691589	0.562368	0.957537	0.674451	0.524664
	134.11	0.970588	0.718346	0.509434	0.934211	0.691589	0.562368	0.957537	0.673077	0.524664
	134.41	0.970588	0.718346	0.506289	0.934211	0.691589	0.562368	0.957537	0.673077	0.524664
	134.71	0.970588	0.718346	0.506289	0.934211	0.682243	0.562368	0.957537	0.673077	0.524664
	135.01	0.970588	0.718346	0.506289	0.934211	0.691589	0.560254	0.957537	0.673077	0.524664
	135.31	0.970588	0.718346	0.506289	0.947368	0.691589	0.560254	0.957537	0.673077	0.522422
	135.61	0.970588	0.718346	0.506289	0.947368	0.691589	0.560254	0.957537	0.673077	0.522422
	135.91	0.970588	0.718346	0.506289	0.947368	0.691589	0.560254	0.957537	0.673077	0.522422
	136.21	0.970588	0.718346	0.506289	0.947368	0.691589	0.560254	0.957537	0.671703	0.522422
	136.51	0.970588	0.718346	0.506289	0.947368	0.691589	0.560254	0.957537	0.671703	0.522422
	136.81	0.970588	0.715762	0.503145	0.947368	0.691589	0.560254	0.957537	0.671703	0.522422
	137.11	0.970588	0.718346	0.503145	0.960526	0.682243	0.560254	0.957537	0.671703	0.522422
	137.41	0.970588	0.718346	0.503145	0.960526	0.682243	0.55814	0.957537	0.671703	0.520179
	137.71	0.970588	0.715762	0.503145	0.947368	0.682243	0.55814	0.957537	0.671703	0.520179
	138.01	0.970588	0.715762	0.503145	0.947368	0.682243	0.55814	0.957537	0.67033	0.520179
	138.31	0.970588	0.715762	0.503145	0.934211	0.682243	0.55814	0.957537	0.671703	0.520179
	138.61	0.970588	0.718346	0.503145	0.934211	0.682243	0.55814	0.957537	0.67033	0.520179
	138.91	0.970588	0.715762	0.503145	0.934211	0.682243	0.556025	0.957537	0.67033	0.520179
	139.21	0.970588	0.715762	0.5	0.934211	0.682243	0.556025	0.955414	0.67033	0.517937
	139.51	0.970588	0.715762	0.5	0.934211	0.682243	0.556025	0.957537	0.67033	0.517937
	139.81	0.970588	0.715762	0.5	0.934211	0.682243	0.556025	0.957537	0.668956	0.517937
	140.11	0.970588	0.715762	0.5	0.934211	0.682243	0.556025	0.957537	0.668956	0.517937
	140.41	0.970588	0.715762	0.5	0.947368	0.682243	0.556025	0.957537	0.668956	0.517937
	140.71	0.970588	0.715762	0.5	0.947368	0.682243	0.553911	0.955414	0.668956	0.515695
	141.01	0.970588	0.715762	0.5	0.947368	0.682243	0.553911	0.955414	0.668956	0.517937
	141.31	0.970588	0.715762	0.5	0.947368	0.682243	0.553911	0.957537	0.668956	0.515695
	141.61	0.970588	0.713178	0.496855	0.947368	0.682243	0.553911	0.955414	0.668956	0.515695
	141.91	0.970588	0.715762	0.5	0.947368	0.682243	0.553911	0.955414	0.668956	0.515695
	142.21	0.970588	0.713178	0.496855	0.947368	0.682243	0.553911	0.955414	0.667582	0.515695
	142.51	0.970588	0.713178	0.496855	0.934211	0.682243	0.551797	0.955414	0.667582	0.515695
	142.81	0.970588	0.713178	0.496855	0.947368	0.682243	0.551797	0.955414	0.667582	0.513453
	143.11	0.970588	0.713178	0.496855	0.934211	0.682243	0.551797	0.955414	0.667582	0.513453
	143.41	0.970588	0.713178	0.496855	0.934211	0.682243	0.551797	0.955414	0.667582	0.513453
	143.71	0.970588	0.713178	0.496855	0.934211	0.682243	0.551797	0.955414	0.667582	0.513453
	144.01	0.970588	0.713178	0.496855	0.947368	0.682243	0.551797	0.955414	0.667582	0.513453
	144.31	0.970588	0.713178	0.496855	0.947368	0.682243	0.549683	0.955414	0.666209	0.513453
	144.61	0.970588	0.713178	0.493711	0.947368	0.682243	0.549683	0.955414	0.666209	0.513453
	144.91	0.970588	0.713178	0.493711	0.947368	0.682243	0.549683	0.955414	0.666209	0.513453
	145.21	0.970588	0.713178	0.493711	0.947368	0.682243	0.549683	0.955414	0.666209	0.511211
	145.51	0.970588	0.710594	0.493711	0.947368	0.682243	0.549683	0.955414	0.666209	0.511211
	145.81	0.970588	0.710594	0.493711	0.947368	0.682243	0.549683	0.955414	0.666209	0.511211
	146.11	0.970588	0.710594	0.493711	0.947368	0.682243	0.547569	0.955414	0.664835	0.511211
	146.41	0.970588	0.710594	0.493711	0.947368	0.682243	0.547569	0.955414	0.664835	0.511211
	146.71	0.970588	0.710594	0.490566	0.947368	0.682243	0.547569	0.955414	0.664835	0.508969
	147.01	0.970588	0.710594	0.490566	0.947368	0.682243	0.547569	0.955414	0.664835	0.511211
	147.31	0.970588	0.710594	0.490566	0.934211	0.682243	0.547569	0.955414	0.664835	0.508969
	147.61	0.970588	0.710594	0.490566	0.934211	0.682243	0.547569	0.955414	0.664835	0.508969
	147.91	0.970588	0.710594	0.490566	0.934211	0.682243	0.545455	0.955414	0.664835	0.508969
	148.21	0.970588	0.710594	0.490566	0.934211	0.682243	0.545455	0.955414	0.664835	0.508969
	148.51	0.970588	0.710594	0.490566	0.934211	0.682243	0.545455	0.955414	0.663462	0.508969
	148.81	0.970588	0.710594	0.490566	0.934211	0.682243	0.545455	0.955414	0.663462	0.508969
	149.11	0.970588	0.710594	0.490566	0.934211	0.682243	0.545455	0.953291	0.663462	0.506726
	149.41	0.970588	0.710594	0.490566	0.947368	0.682243	0.545455	0.955414	0.663462	0.506726
	149.71	0.941176	0.70801	0.490566	0.934211	0.682243	0.545455	0.955414	0.663462	0.506726
	150.01	0.941176	0.70801	0.490566	0.947368	0.682243	0.54334	0.955414	0.663462	0.506726
	150.31	0.970588	0.710594	0.487421	0.947368	0.682243	0.54334	0.953291	0.663462	0.506726
	150.61	0.970588	0.710594	0.487421	0.947368	0.682243	0.54334	0.955414	0.662088	0.506726
	150.91	0.970588	0.70801	0.487421	0.947368	0.682243	0.54334	0.953291	0.662088	0.506726
	151.21	0.970588	0.70801	0.487421	0.947368	0.672897	0.54334	0.955414	0.662088	0.504484
	151.51	0.970588	0.70801	0.487421	0.947368	0.682243	0.54334	0.953291	0.662088	0.504484
	151.81	0.970588	0.70801	0.487421	0.934211	0.672897	0.541226	0.953291	0.662088	0.504484
	152.11	0.970588	0.70801	0.487421	0.934211	0.672897	0.541226	0.953291	0.662088	0.504484
	152.41	0.970588	0.70801	0.487421	0.934211	0.672897	0.541226	0.953291	0.660714	0.504484
	152.71	0.970588	0.70801	0.487421	0.934211	0.672897	0.541226	0.953291	0.660714	0.504484
	153.01	0.970588	0.70801	0.484277	0.934211	0.672897	0.541226	0.953291	0.660714	0.504484
	153.31	0.970588	0.70801	0.484277	0.934211	0.672897	0.539112	0.953291	0.660714	0.504484
	153.61	0.970588	0.70801	0.484277	0.934211	0.672897	0.539112	0.953291	0.660714	0.502242
	153.91	0.970588	0.70801	0.484277	0.934211	0.672897	0.539112	0.953291	0.660714	0.502242
	154.21	0.941176	0.70801	0.484277	0.934211	0.672897	0.539112	0.953291	0.660714	0.502242
	154.51	0.970588	0.70801	0.484277	0.947368	0.672897	0.539112	0.953291	0.660714	0.502242
	154.81	0.970588	0.70801	0.484277	0.947368	0.682243	0.539112	0.953291	0.660714	0.502242
	155.11	0.970588	0.70801	0.484277	0.934211	0.672897	0.539112	0.953291	0.659341	0.502242
	155.41	0.970588	0.70801	0.481132	0.947368	0.672897	0.539112	0.953291	0.659341	0.5
	155.71	0.970588	0.705426	0.481132	0.947368	0.672897	0.536998	0.953291	0.659341	0.5
	156.01	0.970588	0.705426	0.481132	0.947368	0.672897	0.536998	0.953291	0.659341	0.5
	156.31	0.970588	0.705426	0.481132	0.947368	0.672897	0.536998	0.953291	0.659341	0.5
	156.61	0.941176	0.705426	0.484277	0.934211	0.672897	0.536998	0.953291	0.659341	0.5
	156.91	0.970588	0.705426	0.481132	0.921053	0.672897	0.536998	0.953291	0.657967	0.5
	157.21	0.941176	0.705426	0.481132	0.934211	0.672897	0.536998	0.953291	0.657967	0.497758
	157.51	0.970588	0.705426	0.481132	0.934211	0.672897	0.536998	0.953291	0.657967	0.497758
	157.81	0.970588	0.705426	0.481132	0.934211	0.672897	0.534884	0.953291	0.657967	0.497758
	158.11	0.970588	0.705426	0.481132	0.934211	0.672897	0.534884	0.953291	0.657967	0.497758
	158.41	0.970588	0.705426	0.481132	0.934211	0.672897	0.534884	0.953291	0.657967	0.497758
	158.71	0.970588	0.705426	0.481132	0.934211	0.672897	0.534884	0.953291	0.657967	0.497758
	159.01	0.970588	0.702842	0.477987	0.934211	0.672897	0.534884	0.953291	0.657967	0.497758
	159.31	0.970588	0.705426	0.477987	0.947368	0.672897	0.534884	0.953291	0.656593	0.497758
	159.61	0.941176	0.702842	0.477987	0.960526	0.672897	0.534884	0.953291	0.656593	0.497758
	159.91	0.970588	0.702842	0.477987	0.947368	0.672897	0.53277	0.953291	0.656593	0.495516
	160.21	0.970588	0.702842	0.477987	0.947368	0.672897	0.53277	0.953291	0.656593	0.495516
	160.51	0.970588	0.702842	0.477987	0.947368	0.672897	0.53277	0.953291	0.656593	0.495516
	160.81	0.970588	0.702842	0.474843	0.947368	0.672897	0.53277	0.953291	0.656593	0.495516
	161.11	0.970588	0.702842	0.477987	0.934211	0.672897	0.53277	0.951168	0.656593	0.495516
	161.41	0.970588	0.702842	0.477987	0.934211	0.672897	0.53277	0.953291	0.656593	0.493274
	161.71	0.941176	0.702842	0.474843	0.934211	0.672897	0.530655	0.951168	0.65522	0.493274
	162.01	0.970588	0.702842	0.474843	0.934211	0.672897	0.530655	0.953291	0.65522	0.493274
	162.31	0.970588	0.702842	0.474843	0.921053	0.672897	0.530655	0.953291	0.65522	0.493274
	162.61	0.970588	0.702842	0.474843	0.934211	0.672897	0.530655	0.951168	0.65522	0.493274
	162.91	0.970588	0.702842	0.474843	0.934211	0.672897	0.530655	0.951168	0.65522	0.493274
	163.21	0.970588	0.702842	0.474843	0.947368	0.672897	0.530655	0.951168	0.65522	0.493274
	163.51	0.970588	0.702842	0.474843	0.947368	0.672897	0.530655	0.951168	0.653846	0.491031
	163.81	0.941176	0.700258	0.474843	0.934211	0.672897	0.528541	0.951168	0.653846	0.493274
	164.11	0.970588	0.702842	0.474843	0.947368	0.672897	0.528541	0.951168	0.653846	0.491031
	164.41	0.970588	0.700258	0.474843	0.947368	0.663551	0.528541	0.951168	0.653846	0.491031
	164.71	0.970588	0.700258	0.471698	0.947368	0.672897	0.528541	0.951168	0.653846	0.491031
	165.01	0.970588	0.700258	0.471698	0.947368	0.672897	0.528541	0.951168	0.653846	0.491031
	165.31	0.941176	0.700258	0.471698	0.934211	0.672897	0.528541	0.951168	0.653846	0.491031
	165.61	0.941176	0.700258	0.471698	0.934211	0.672897	0.526427	0.951168	0.653846	0.491031
	165.91	0.970588	0.700258	0.471698	0.934211	0.672897	0.526427	0.951168	0.652473	0.491031
	166.21	0.970588	0.700258	0.471698	0.934211	0.672897	0.526427	0.951168	0.652473	0.491031
	166.51	0.970588	0.700258	0.471698	0.934211	0.672897	0.526427	0.951168	0.652473	0.488789
	166.81	0.941176	0.700258	0.471698	0.934211	0.672897	0.526427	0.951168	0.652473	0.488789
	167.11	0.941176	0.700258	0.471698	0.934211	0.663551	0.526427	0.951168	0.652473	0.488789
	167.41	0.970588	0.700258	0.471698	0.934211	0.663551	0.526427	0.951168	0.651099	0.488789
	167.71	0.970588	0.700258	0.471698	0.934211	0.672897	0.524313	0.951168	0.652473	0.488789
	168.01	0.941176	0.697674	0.468553	0.934211	0.672897	0.524313	0.951168	0.651099	0.488789
	168.31	0.970588	0.697674	0.468553	0.947368	0.663551	0.524313	0.951168	0.651099	0.488789
	168.61	0.970588	0.697674	0.468553	0.947368	0.672897	0.524313	0.951168	0.651099	0.486547
	168.91	0.970588	0.697674	0.468553	0.947368	0.672897	0.524313	0.951168	0.651099	0.486547
	169.21	0.970588	0.697674	0.468553	0.947368	0.663551	0.524313	0.951168	0.651099	0.486547
	169.51	0.970588	0.697674	0.468553	0.934211	0.672897	0.524313	0.951168	0.651099	0.486547
	169.81	0.970588	0.697674	0.468553	0.934211	0.672897	0.524313	0.951168	0.651099	0.486547
	170.11	0.970588	0.697674	0.468553	0.934211	0.672897	0.522199	0.951168	0.651099	0.486547
	170.41	0.970588	0.697674	0.468553	0.934211	0.672897	0.522199	0.951168	0.649725	0.486547
	170.71	0.970588	0.697674	0.465409	0.934211	0.663551	0.522199	0.951168	0.649725	0.484305
	171.01	0.970588	0.697674	0.465409	0.921053	0.663551	0.522199	0.951168	0.649725	0.484305
	171.31	0.970588	0.697674	0.468553	0.921053	0.672897	0.522199	0.951168	0.649725	0.484305
	171.61	0.941176	0.697674	0.468553	0.934211	0.663551	0.522199	0.951168	0.649725	0.484305
	171.91	0.970588	0.697674	0.465409	0.934211	0.663551	0.522199	0.951168	0.649725	0.484305
	172.21	0.970588	0.697674	0.465409	0.934211	0.663551	0.520085	0.951168	0.648352	0.484305
	172.51	0.941176	0.69509	0.465409	0.934211	0.663551	0.520085	0.951168	0.649725	0.484305
	172.81	0.970588	0.697674	0.465409	0.947368	0.663551	0.520085	0.951168	0.648352	0.482063
	173.11	0.970588	0.697674	0.465409	0.947368	0.663551	0.520085	0.951168	0.648352	0.482063
	173.41	0.941176	0.697674	0.465409	0.934211	0.663551	0.520085	0.951168	0.648352	0.482063
	173.71	0.941176	0.69509	0.465409	0.947368	0.663551	0.520085	0.951168	0.648352	0.482063
	174.01	0.941176	0.69509	0.462264	0.947368	0.663551	0.520085	0.951168	0.648352	0.482063
	174.31	0.941176	0.69509	0.462264	0.947368	0.663551	0.520085	0.949045	0.648352	0.482063
	174.61	0.970588	0.697674	0.462264	0.934211	0.663551	0.520085	0.949045	0.648352	0.482063
	174.91	0.941176	0.69509	0.462264	0.934211	0.663551	0.51797	0.949045	0.646978	0.482063
	175.21	0.970588	0.69509	0.462264	0.921053	0.663551	0.51797	0.951168	0.646978	0.479821
	175.51	0.941176	0.69509	0.462264	0.934211	0.663551	0.51797	0.949045	0.646978	0.479821
	175.81	0.970588	0.69509	0.462264	0.921053	0.663551	0.51797	0.951168	0.646978	0.479821
	176.11	0.970588	0.69509	0.462264	0.934211	0.663551	0.51797	0.951168	0.646978	0.479821
	176.41	0.970588	0.69509	0.462264	0.934211	0.663551	0.515856	0.951168	0.646978	0.479821
	176.71	0.970588	0.69509	0.462264	0.934211	0.663551	0.515856	0.949045	0.646978	0.479821
	177.01	0.970588	0.69509	0.462264	0.934211	0.663551	0.515856	0.951168	0.646978	0.477578
	177.31	0.970588	0.69509	0.459119	0.947368	0.663551	0.515856	0.949045	0.645604	0.479821
	177.61	0.970588	0.69509	0.459119	0.934211	0.663551	0.515856	0.949045	0.645604	0.477578
	177.91	0.970588	0.69509	0.459119	0.947368	0.663551	0.515856	0.949045	0.645604	0.477578
	178.21	0.970588	0.69509	0.459119	0.947368	0.663551	0.515856	0.949045	0.645604	0.477578
	178.51	0.941176	0.69509	0.459119	0.947368	0.663551	0.513742	0.949045	0.645604	0.477578
	178.81	0.970588	0.692506	0.459119	0.947368	0.663551	0.513742	0.949045	0.645604	0.477578
	179.11	0.970588	0.69509	0.459119	0.934211	0.663551	0.513742	0.949045	0.645604	0.477578
	179.41	0.970588	0.692506	0.459119	0.934211	0.663551	0.513742	0.949045	0.645604	0.477578
	179.71	0.941176	0.692506	0.459119	0.934211	0.663551	0.513742	0.949045	0.644231	0.475336
	180.01	0.970588	0.692506	0.459119	0.934211	0.663551	0.513742	0.949045	0.644231	0.475336
	180.31	0.970588	0.692506	0.459119	0.934211	0.663551	0.513742	0.949045	0.644231	0.475336
	180.61	0.941176	0.692506	0.455975	0.934211	0.663551	0.511628	0.949045	0.644231	0.475336
	180.91	0.970588	0.692506	0.455975	0.921053	0.663551	0.511628	0.949045	0.644231	0.475336
	181.21	0.970588	0.692506	0.455975	0.934211	0.663551	0.511628	0.949045	0.644231	0.475336
	181.51	0.970588	0.692506	0.455975	0.934211	0.663551	0.511628	0.949045	0.644231	0.475336
	181.81	0.970588	0.692506	0.455975	0.934211	0.663551	0.511628	0.949045	0.642857	0.473094
	182.11	0.941176	0.692506	0.455975	0.947368	0.663551	0.511628	0.949045	0.644231	0.473094
	182.41	0.970588	0.692506	0.455975	0.934211	0.663551	0.511628	0.949045	0.642857	0.475336
	182.71	0.970588	0.692506	0.455975	0.947368	0.663551	0.511628	0.949045	0.642857	0.473094
	183.01	0.941176	0.692506	0.455975	0.934211	0.663551	0.509514	0.949045	0.642857	0.473094
	183.31	0.970588	0.692506	0.455975	0.947368	0.663551	0.509514	0.949045	0.642857	0.473094
	183.61	0.970588	0.692506	0.455975	0.934211	0.663551	0.509514	0.949045	0.642857	0.473094
	183.91	0.970588	0.689922	0.455975	0.934211	0.663551	0.509514	0.949045	0.642857	0.473094
	184.21	0.970588	0.689922	0.45283	0.934211	0.663551	0.509514	0.949045	0.642857	0.473094
	184.51	0.970588	0.689922	0.45283	0.921053	0.663551	0.509514	0.949045	0.641484	0.470852
	184.81	0.970588	0.689922	0.455975	0.921053	0.663551	0.509514	0.949045	0.641484	0.470852
	185.11	0.941176	0.692506	0.45283	0.921053	0.663551	0.5074	0.949045	0.641484	0.470852
	185.41	0.970588	0.689922	0.45283	0.934211	0.654206	0.5074	0.946921	0.641484	0.470852
	185.71	0.970588	0.689922	0.45283	0.934211	0.663551	0.5074	0.946921	0.641484	0.470852
	186.01	0.941176	0.689922	0.45283	0.934211	0.663551	0.5074	0.949045	0.641484	0.470852
	186.31	0.970588	0.689922	0.45283	0.934211	0.663551	0.5074	0.946921	0.641484	0.470852
	186.61	0.970588	0.689922	0.45283	0.934211	0.663551	0.5074	0.946921	0.64011	0.470852
	186.91	0.941176	0.689922	0.45283	0.934211	0.654206	0.5074	0.946921	0.641484	0.46861
	187.21	0.970588	0.689922	0.45283	0.934211	0.663551	0.5074	0.946921	0.64011	0.46861
	187.51	0.941176	0.689922	0.45283	0.947368	0.663551	0.5074	0.946921	0.64011	0.46861
	187.81	0.970588	0.689922	0.449686	0.947368	0.663551	0.505285	0.946921	0.64011	0.46861
	188.11	0.970588	0.689922	0.449686	0.934211	0.654206	0.505285	0.946921	0.64011	0.46861
	188.41	0.941176	0.689922	0.449686	0.934211	0.663551	0.505285	0.946921	0.64011	0.46861
	188.71	0.941176	0.689922	0.449686	0.934211	0.663551	0.505285	0.946921	0.64011	0.46861
	189.01	0.970588	0.689922	0.449686	0.934211	0.663551	0.505285	0.946921	0.64011	0.46861
	189.31	0.941176	0.689922	0.449686	0.934211	0.654206	0.505285	0.946921	0.64011	0.46861
	189.61	0.970588	0.689922	0.449686	0.921053	0.654206	0.505285	0.946921	0.638736	0.466368
	189.91	0.970588	0.689922	0.449686	0.921053	0.663551	0.503171	0.946921	0.638736	0.466368
	190.21	0.970588	0.689922	0.449686	0.934211	0.663551	0.503171	0.946921	0.638736	0.466368
	190.51	0.941176	0.687339	0.449686	0.934211	0.654206	0.503171	0.946921	0.638736	0.466368
	190.81	0.941176	0.687339	0.449686	0.934211	0.654206	0.503171	0.946921	0.638736	0.466368
	191.11	0.970588	0.687339	0.446541	0.947368	0.654206	0.503171	0.946921	0.638736	0.466368
	191.41	0.970588	0.687339	0.449686	0.947368	0.654206	0.503171	0.946921	0.637363	0.464126
	191.71	0.970588	0.687339	0.449686	0.934211	0.663551	0.503171	0.946921	0.638736	0.464126
	192.01	0.970588	0.687339	0.449686	0.934211	0.654206	0.501057	0.946921	0.638736	0.464126
	192.31	0.941176	0.687339	0.446541	0.934211	0.654206	0.501057	0.946921	0.637363	0.464126
	192.61	0.970588	0.687339	0.446541	0.934211	0.654206	0.501057	0.946921	0.637363	0.464126
	192.91	0.970588	0.687339	0.446541	0.934211	0.654206	0.501057	0.946921	0.637363	0.464126
	193.21	0.941176	0.687339	0.446541	0.934211	0.663551	0.501057	0.946921	0.637363	0.464126
	193.51	0.970588	0.687339	0.446541	0.934211	0.654206	0.501057	0.946921	0.637363	0.464126
	193.81	0.941176	0.687339	0.446541	0.921053	0.654206	0.501057	0.946921	0.637363	0.464126
	194.11	0.941176	0.687339	0.446541	0.921053	0.654206	0.498943	0.946921	0.637363	0.464126
	194.41	0.970588	0.687339	0.446541	0.934211	0.654206	0.498943	0.946921	0.637363	0.461883
	194.71	0.970588	0.687339	0.446541	0.934211	0.654206	0.498943	0.946921	0.637363	0.464126
	195.01	0.941176	0.684755	0.446541	0.934211	0.654206	0.498943	0.946921	0.635989	0.461883
	195.31	0.970588	0.684755	0.443396	0.934211	0.654206	0.498943	0.946921	0.635989	0.461883
	195.61	0.941176	0.684755	0.443396	0.934211	0.654206	0.498943	0.946921	0.635989	0.461883
	195.91	0.941176	0.684755	0.443396	0.934211	0.654206	0.498943	0.946921	0.635989	0.461883
	196.21	0.941176	0.684755	0.443396	0.947368	0.654206	0.498943	0.946921	0.635989	0.461883
	196.51	0.970588	0.684755	0.443396	0.947368	0.654206	0.496829	0.946921	0.635989	0.459641
	196.81	0.941176	0.684755	0.443396	0.947368	0.654206	0.496829	0.946921	0.635989	0.461883
	197.11	0.970588	0.684755	0.443396	0.934211	0.654206	0.496829	0.944798	0.634615	0.459641
	197.41	0.970588	0.684755	0.443396	0.934211	0.654206	0.496829	0.946921	0.634615	0.459641
	197.71	0.941176	0.684755	0.443396	0.934211	0.654206	0.496829	0.946921	0.634615	0.459641
	198.01	0.970588	0.684755	0.443396	0.934211	0.654206	0.496829	0.944798	0.634615	0.459641
	198.31	0.970588	0.684755	0.443396	0.921053	0.654206	0.496829	0.944798	0.634615	0.459641
	198.61	0.941176	0.684755	0.443396	0.921053	0.654206	0.494715	0.944798	0.634615	0.459641
	198.91	0.970588	0.684755	0.443396	0.921053	0.654206	0.496829	0.946921	0.634615	0.459641
	199.21	0.941176	0.684755	0.440252	0.934211	0.654206	0.494715	0.944798	0.634615	0.459641
	199.51	0.941176	0.684755	0.440252	0.921053	0.654206	0.494715	0.944798	0.634615	0.457399
	199.81	0.941176	0.684755	0.440252	0.934211	0.654206	0.494715	0.944798	0.634615	0.457399
	200.11	0.941176	0.684755	0.440252	0.934211	0.654206	0.494715	0.944798	0.633242	0.457399
	200.41	0.970588	0.684755	0.440252	0.934211	0.654206	0.494715	0.944798	0.633242	0.457399
	200.71	0.941176	0.682171	0.440252	0.934211	0.654206	0.494715	0.944798	0.633242	0.457399
	201.01	0.970588	0.684755	0.440252	0.934211	0.654206	0.494715	0.944798	0.633242	0.457399
	201.31	0.941176	0.684755	0.440252	0.934211	0.654206	0.4926	0.944798	0.633242	0.457399
	201.61	0.941176	0.682171	0.440252	0.934211	0.654206	0.4926	0.944798	0.633242	0.457399
	201.91	0.941176	0.682171	0.440252	0.934211	0.654206	0.4926	0.944798	0.633242	0.457399
	202.21	0.970588	0.682171	0.440252	0.934211	0.654206	0.4926	0.944798	0.633242	0.455157
	202.51	0.970588	0.682171	0.437107	0.921053	0.654206	0.4926	0.944798	0.631868	0.455157
	202.81	0.970588	0.682171	0.437107	0.921053	0.654206	0.4926	0.944798	0.633242	0.455157
	203.11	0.970588	0.682171	0.437107	0.921053	0.654206	0.4926	0.944798	0.631868	0.455157
	203.41	0.970588	0.682171	0.437107	0.921053	0.654206	0.490486	0.944798	0.631868	0.455157
	203.71	0.941176	0.682171	0.437107	0.921053	0.654206	0.490486	0.944798	0.631868	0.455157
	204.01	0.941176	0.682171	0.437107	0.934211	0.654206	0.490486	0.944798	0.631868	0.455157
	204.31	0.970588	0.682171	0.437107	0.934211	0.654206	0.490486	0.944798	0.631868	0.455157
	204.61	0.970588	0.679587	0.437107	0.934211	0.654206	0.490486	0.944798	0.631868	0.455157
	204.91	0.970588	0.679587	0.437107	0.934211	0.654206	0.490486	0.944798	0.631868	0.452915
	205.21	0.970588	0.682171	0.437107	0.947368	0.654206	0.490486	0.944798	0.630495	0.452915
	205.51	0.970588	0.682171	0.437107	0.947368	0.654206	0.490486	0.944798	0.630495	0.452915
	205.81	0.941176	0.679587	0.437107	0.934211	0.654206	0.490486	0.944798	0.630495	0.452915
	206.11	0.941176	0.679587	0.437107	0.934211	0.654206	0.490486	0.944798	0.630495	0.452915
	206.41	0.970588	0.682171	0.433962	0.934211	0.654206	0.488372	0.944798	0.630495	0.452915
	206.71	0.970588	0.679587	0.433962	0.921053	0.654206	0.488372	0.944798	0.630495	0.452915
	207.01	0.941176	0.679587	0.433962	0.921053	0.654206	0.488372	0.944798	0.630495	0.452915
	207.31	0.970588	0.679587	0.433962	0.921053	0.654206	0.488372	0.944798	0.630495	0.452915
	207.61	0.970588	0.679587	0.437107	0.921053	0.64486	0.488372	0.944798	0.629121	0.450673
	207.91	0.941176	0.679587	0.433962	0.921053	0.654206	0.488372	0.944798	0.629121	0.450673
	208.21	0.911765	0.679587	0.433962	0.921053	0.64486	0.488372	0.944798	0.629121	0.450673
	208.51	0.970588	0.679587	0.433962	0.934211	0.654206	0.488372	0.944798	0.629121	0.450673
	208.81	0.970588	0.679587	0.433962	0.934211	0.654206	0.486258	0.944798	0.629121	0.450673
	209.11	0.941176	0.679587	0.433962	0.934211	0.654206	0.486258	0.944798	0.629121	0.450673
	209.41	0.970588	0.679587	0.430818	0.934211	0.654206	0.486258	0.944798	0.629121	0.450673
	209.71	0.941176	0.679587	0.433962	0.934211	0.654206	0.486258	0.944798	0.629121	0.44843
	210.01	0.970588	0.679587	0.430818	0.934211	0.64486	0.486258	0.944798	0.629121	0.44843
	210.31	0.941176	0.679587	0.430818	0.934211	0.64486	0.486258	0.942675	0.629121	0.44843
	210.61	0.941176	0.679587	0.430818	0.934211	0.64486	0.486258	0.944798	0.629121	0.44843
	210.91	0.941176	0.679587	0.430818	0.934211	0.654206	0.484144	0.942675	0.627747	0.44843
	211.21	0.970588	0.677003	0.430818	0.921053	0.654206	0.484144	0.944798	0.627747	0.44843
	211.51	0.941176	0.677003	0.430818	0.921053	0.654206	0.484144	0.944798	0.627747	0.44843
	211.81	0.970588	0.677003	0.430818	0.921053	0.654206	0.484144	0.944798	0.627747	0.44843
	212.11	0.941176	0.677003	0.430818	0.921053	0.64486	0.484144	0.944798	0.627747	0.44843
	212.41	0.941176	0.677003	0.430818	0.921053	0.654206	0.484144	0.942675	0.627747	0.44843
	212.71	0.941176	0.677003	0.430818	0.921053	0.654206	0.484144	0.942675	0.627747	0.446188
	213.01	0.970588	0.677003	0.430818	0.921053	0.64486	0.484144	0.942675	0.627747	0.446188
	213.31	0.970588	0.677003	0.427673	0.934211	0.64486	0.48203	0.942675	0.627747	0.446188
	213.61	0.970588	0.677003	0.430818	0.934211	0.64486	0.48203	0.942675	0.626374	0.446188
	213.91	0.941176	0.677003	0.430818	0.934211	0.64486	0.48203	0.942675	0.627747	0.446188
	214.21	0.941176	0.677003	0.427673	0.934211	0.64486	0.48203	0.942675	0.626374	0.446188
	214.51	0.941176	0.677003	0.427673	0.934211	0.64486	0.48203	0.942675	0.626374	0.446188
	214.81	0.970588	0.677003	0.427673	0.934211	0.64486	0.48203	0.942675	0.626374	0.446188
	215.11	0.941176	0.677003	0.427673	0.934211	0.64486	0.48203	0.942675	0.626374	0.443946
	215.41	0.941176	0.677003	0.427673	0.921053	0.64486	0.48203	0.942675	0.626374	0.443946
	215.71	0.970588	0.674419	0.427673	0.934211	0.654206	0.48203	0.942675	0.626374	0.443946
	216.01	0.941176	0.674419	0.427673	0.921053	0.64486	0.479915	0.942675	0.626374	0.443946
	216.31	0.941176	0.677003	0.427673	0.921053	0.64486	0.48203	0.942675	0.625	0.443946
	216.61	0.941176	0.674419	0.427673	0.921053	0.64486	0.479915	0.942675	0.626374	0.443946
	216.91	0.970588	0.677003	0.424528	0.921053	0.64486	0.479915	0.942675	0.625	0.443946
	217.21	0.941176	0.674419	0.427673	0.921053	0.64486	0.479915	0.942675	0.625	0.443946
	217.51	0.970588	0.674419	0.427673	0.934211	0.64486	0.479915	0.942675	0.625	0.443946
	217.81	0.941176	0.674419	0.424528	0.921053	0.64486	0.479915	0.942675	0.625	0.443946
	218.11	0.941176	0.674419	0.424528	0.934211	0.64486	0.479915	0.942675	0.625	0.441704
	218.41	0.941176	0.674419	0.424528	0.934211	0.64486	0.479915	0.942675	0.625	0.441704
	218.71	0.941176	0.674419	0.424528	0.947368	0.64486	0.479915	0.942675	0.623626	0.441704
	219.01	0.941176	0.674419	0.424528	0.934211	0.64486	0.477801	0.942675	0.625	0.441704
	219.31	0.941176	0.674419	0.424528	0.934211	0.64486	0.477801	0.942675	0.623626	0.441704
	219.61	0.970588	0.674419	0.424528	0.934211	0.64486	0.477801	0.942675	0.623626	0.441704
	219.91	0.941176	0.674419	0.424528	0.934211	0.64486	0.477801	0.942675	0.623626	0.441704
	220.21	0.941176	0.674419	0.424528	0.934211	0.64486	0.477801	0.942675	0.623626	0.441704
	220.51	0.941176	0.674419	0.424528	0.921053	0.64486	0.477801	0.942675	0.623626	0.441704
	220.81	0.941176	0.674419	0.424528	0.921053	0.64486	0.477801	0.942675	0.623626	0.441704
	221.11	0.970588	0.671835	0.424528	0.921053	0.64486	0.477801	0.942675	0.623626	0.439462
	221.41	0.941176	0.671835	0.424528	0.921053	0.64486	0.477801	0.942675	0.623626	0.439462
	221.71	0.941176	0.671835	0.424528	0.921053	0.64486	0.477801	0.942675	0.623626	0.439462
	222.01	0.970588	0.671835	0.421384	0.934211	0.64486	0.475687	0.942675	0.623626	0.439462
	222.31	0.941176	0.671835	0.421384	0.934211	0.64486	0.475687	0.940552	0.622253	0.439462
	222.61	0.941176	0.671835	0.421384	0.934211	0.64486	0.475687	0.942675	0.622253	0.439462
	222.91	0.941176	0.674419	0.421384	0.934211	0.64486	0.475687	0.940552	0.622253	0.439462
	223.21	0.970588	0.674419	0.421384	0.934211	0.64486	0.475687	0.940552	0.622253	0.439462
	223.51	0.941176	0.671835	0.421384	0.934211	0.64486	0.475687	0.942675	0.622253	0.43722
	223.81	0.941176	0.671835	0.421384	0.934211	0.64486	0.475687	0.942675	0.622253	0.43722
	224.11	0.970588	0.671835	0.421384	0.934211	0.64486	0.475687	0.942675	0.622253	0.43722
	224.41	0.941176	0.671835	0.421384	0.921053	0.64486	0.473573	0.942675	0.622253	0.43722
	224.71	0.970588	0.671835	0.421384	0.907895	0.64486	0.473573	0.940552	0.622253	0.43722
	225.01	0.941176	0.671835	0.421384	0.921053	0.64486	0.473573	0.940552	0.622253	0.43722
	225.31	0.941176	0.671835	0.421384	0.934211	0.64486	0.473573	0.940552	0.620879	0.43722
	225.61	0.970588	0.671835	0.418239	0.934211	0.64486	0.473573	0.940552	0.620879	0.43722
	225.91	0.970588	0.671835	0.421384	0.921053	0.64486	0.473573	0.940552	0.620879	0.43722
	226.21	0.970588	0.671835	0.418239	0.921053	0.64486	0.473573	0.940552	0.620879	0.43722
	226.51	0.970588	0.671835	0.418239	0.934211	0.64486	0.473573	0.940552	0.620879	0.43722
	226.81	0.941176	0.671835	0.418239	0.934211	0.64486	0.473573	0.940552	0.620879	0.434978
	227.11	0.941176	0.671835	0.418239	0.934211	0.64486	0.471459	0.940552	0.620879	0.434978
	227.41	0.941176	0.669251	0.418239	0.934211	0.64486	0.471459	0.940552	0.620879	0.434978
	227.71	0.941176	0.671835	0.418239	0.934211	0.64486	0.471459	0.940552	0.620879	0.434978
	228.01	0.970588	0.669251	0.418239	0.934211	0.64486	0.471459	0.940552	0.619505	0.434978
	228.31	0.970588	0.669251	0.418239	0.921053	0.64486	0.471459	0.940552	0.620879	0.434978
	228.61	0.970588	0.669251	0.418239	0.921053	0.64486	0.471459	0.940552	0.619505	0.434978
	228.91	0.941176	0.669251	0.418239	0.921053	0.64486	0.471459	0.940552	0.619505	0.432735
	229.21	0.941176	0.669251	0.418239	0.921053	0.64486	0.471459	0.940552	0.619505	0.434978
	229.51	0.941176	0.669251	0.418239	0.921053	0.64486	0.469345	0.940552	0.619505	0.432735
	229.81	0.941176	0.669251	0.418239	0.921053	0.64486	0.469345	0.940552	0.619505	0.432735
	230.11	0.970588	0.669251	0.415094	0.921053	0.64486	0.469345	0.940552	0.619505	0.432735
	230.41	0.941176	0.669251	0.415094	0.921053	0.64486	0.469345	0.940552	0.619505	0.432735
	230.71	0.970588	0.669251	0.415094	0.934211	0.64486	0.469345	0.940552	0.618132	0.432735
	231.01	0.941176	0.669251	0.415094	0.934211	0.64486	0.469345	0.940552	0.618132	0.432735
	231.31	0.941176	0.669251	0.415094	0.934211	0.64486	0.469345	0.940552	0.618132	0.432735
	231.61	0.970588	0.669251	0.415094	0.934211	0.64486	0.469345	0.940552	0.618132	0.432735
	231.91	0.941176	0.669251	0.415094	0.934211	0.64486	0.469345	0.940552	0.618132	0.430493
	232.21	0.941176	0.669251	0.415094	0.934211	0.64486	0.46723	0.940552	0.618132	0.432735
	232.51	0.941176	0.666667	0.415094	0.934211	0.64486	0.46723	0.940552	0.618132	0.430493
	232.81	0.941176	0.669251	0.415094	0.934211	0.64486	0.46723	0.940552	0.618132	0.430493
	233.11	0.941176	0.669251	0.415094	0.921053	0.635514	0.46723	0.940552	0.618132	0.430493
	233.41	0.941176	0.666667	0.415094	0.921053	0.64486	0.46723	0.940552	0.618132	0.430493
	233.71	0.941176	0.666667	0.415094	0.921053	0.64486	0.46723	0.940552	0.616758	0.430493
	234.01	0.941176	0.666667	0.415094	0.921053	0.635514	0.46723	0.940552	0.616758	0.430493
	234.31	0.970588	0.666667	0.41195	0.921053	0.635514	0.46723	0.940552	0.616758	0.430493
	234.61	0.941176	0.666667	0.41195	0.921053	0.635514	0.46723	0.940552	0.616758	0.430493
	234.91	0.941176	0.666667	0.41195	0.921053	0.64486	0.46723	0.940552	0.616758	0.430493
	235.21	0.941176	0.666667	0.41195	0.934211	0.64486	0.46723	0.940552	0.616758	0.430493
	235.51	0.941176	0.666667	0.41195	0.934211	0.635514	0.465116	0.940552	0.616758	0.428251
	235.81	0.941176	0.666667	0.41195	0.934211	0.64486	0.465116	0.940552	0.616758	0.428251
	236.11	0.941176	0.666667	0.41195	0.934211	0.635514	0.465116	0.940552	0.616758	0.428251
	236.41	0.970588	0.666667	0.41195	0.934211	0.64486	0.465116	0.940552	0.616758	0.428251
	236.71	0.970588	0.666667	0.41195	0.934211	0.64486	0.465116	0.940552	0.615385	0.428251
	237.01	0.941176	0.666667	0.41195	0.921053	0.635514	0.465116	0.940552	0.615385	0.428251
	237.31	0.941176	0.666667	0.41195	0.921053	0.635514	0.465116	0.940552	0.615385	0.428251
	237.61	0.941176	0.666667	0.41195	0.934211	0.635514	0.465116	0.940552	0.615385	0.428251
	237.91	0.941176	0.664083	0.41195	0.921053	0.635514	0.463002	0.940552	0.615385	0.428251
	238.21	0.970588	0.664083	0.41195	0.921053	0.635514	0.463002	0.938429	0.615385	0.428251
	238.51	0.970588	0.666667	0.41195	0.921053	0.635514	0.463002	0.940552	0.615385	0.428251
	238.81	0.970588	0.664083	0.408805	0.921053	0.635514	0.463002	0.938429	0.615385	0.428251
	239.11	0.941176	0.664083	0.408805	0.921053	0.635514	0.463002	0.940552	0.614011	0.426009
	239.41	0.970588	0.664083	0.41195	0.921053	0.635514	0.463002	0.938429	0.614011	0.426009
	239.71	0.941176	0.664083	0.408805	0.934211	0.635514	0.463002	0.938429	0.614011	0.426009
	240.01	0.941176	0.664083	0.408805	0.934211	0.635514	0.463002	0.938429	0.614011	0.426009
	240.31	0.970588	0.664083	0.408805	0.934211	0.635514	0.460888	0.938429	0.614011	0.426009
	240.61	0.941176	0.664083	0.408805	0.934211	0.635514	0.460888	0.938429	0.614011	0.426009
	240.91	0.941176	0.664083	0.408805	0.934211	0.635514	0.460888	0.938429	0.614011	0.426009
	241.21	0.941176	0.664083	0.408805	0.934211	0.635514	0.460888	0.938429	0.614011	0.426009
	241.51	0.941176	0.664083	0.408805	0.934211	0.635514	0.460888	0.938429	0.614011	0.426009
	241.81	0.941176	0.664083	0.408805	0.921053	0.635514	0.460888	0.938429	0.614011	0.426009
	242.11	0.941176	0.664083	0.408805	0.921053	0.635514	0.460888	0.938429	0.614011	0.426009
	242.41	0.941176	0.664083	0.40566	0.921053	0.635514	0.460888	0.938429	0.614011	0.423767
	242.71	0.941176	0.664083	0.408805	0.921053	0.635514	0.460888	0.938429	0.612637	0.423767
	243.01	0.941176	0.664083	0.40566	0.921053	0.635514	0.460888	0.938429	0.614011	0.423767
	243.31	0.941176	0.664083	0.40566	0.921053	0.635514	0.458774	0.938429	0.612637	0.423767
	243.61	0.941176	0.664083	0.40566	0.921053	0.635514	0.458774	0.938429	0.612637	0.423767
	243.91	0.941176	0.664083	0.40566	0.921053	0.635514	0.458774	0.938429	0.612637	0.423767
	244.21	0.941176	0.661499	0.40566	0.934211	0.635514	0.458774	0.938429	0.612637	0.423767
	244.51	0.941176	0.664083	0.40566	0.934211	0.635514	0.458774	0.938429	0.612637	0.423767
	244.81	0.941176	0.664083	0.40566	0.934211	0.635514	0.458774	0.938429	0.612637	0.421525
	245.11	0.970588	0.661499	0.40566	0.934211	0.635514	0.458774	0.938429	0.612637	0.421525
	245.41	0.941176	0.661499	0.40566	0.934211	0.635514	0.458774	0.938429	0.612637	0.423767
	245.71	0.941176	0.661499	0.40566	0.934211	0.635514	0.458774	0.938429	0.612637	0.421525
	246.01	0.941176	0.661499	0.40566	0.921053	0.635514	0.458774	0.938429	0.611264	0.421525
	246.31	0.941176	0.661499	0.40566	0.921053	0.635514	0.45666	0.938429	0.611264	0.421525
	246.61	0.970588	0.661499	0.40566	0.921053	0.635514	0.458774	0.938429	0.611264	0.421525
	246.91	0.941176	0.661499	0.40566	0.921053	0.635514	0.458774	0.938429	0.611264	0.421525
	247.21	0.941176	0.661499	0.40566	0.921053	0.635514	0.45666	0.938429	0.611264	0.421525
	247.51	0.941176	0.661499	0.40566	0.921053	0.635514	0.45666	0.938429	0.611264	0.419283
	247.81	0.941176	0.661499	0.402516	0.921053	0.635514	0.45666	0.938429	0.611264	0.419283
	248.11	0.941176	0.661499	0.402516	0.934211	0.635514	0.45666	0.938429	0.611264	0.419283
	248.41	0.941176	0.661499	0.402516	0.921053	0.635514	0.45666	0.938429	0.611264	0.419283
	248.71	0.941176	0.661499	0.402516	0.921053	0.635514	0.45666	0.938429	0.611264	0.419283
	249.01	0.941176	0.661499	0.402516	0.921053	0.635514	0.45666	0.938429	0.60989	0.419283
	249.31	0.941176	0.658915	0.402516	0.934211	0.635514	0.454545	0.938429	0.60989	0.419283
	249.61	0.970588	0.658915	0.402516	0.934211	0.635514	0.45666	0.938429	0.60989	0.419283
	249.91	0.941176	0.661499	0.402516	0.934211	0.635514	0.454545	0.938429	0.60989	0.419283
	250.21	0.941176	0.661499	0.402516	0.921053	0.635514	0.454545	0.938429	0.60989	0.419283
	250.51	0.941176	0.658915	0.402516	0.921053	0.635514	0.454545	0.938429	0.60989	0.41704
	250.81	0.941176	0.661499	0.402516	0.921053	0.635514	0.454545	0.938429	0.60989	0.41704
	251.11	0.941176	0.658915	0.402516	0.921053	0.635514	0.454545	0.938429	0.60989	0.419283
	251.41	0.970588	0.661499	0.402516	0.921053	0.635514	0.454545	0.938429	0.60989	0.419283
	251.71	0.941176	0.658915	0.399371	0.921053	0.635514	0.452431	0.938429	0.60989	0.41704
	252.01	0.941176	0.658915	0.399371	0.921053	0.635514	0.454545	0.938429	0.608516	0.41704
	252.31	0.941176	0.658915	0.399371	0.921053	0.635514	0.452431	0.936306	0.608516	0.41704
	252.61	0.941176	0.658915	0.399371	0.921053	0.635514	0.454545	0.938429	0.608516	0.41704
	252.91	0.941176	0.658915	0.399371	0.921053	0.635514	0.452431	0.938429	0.608516	0.41704
	253.21	0.941176	0.658915	0.399371	0.934211	0.626168	0.452431	0.936306	0.608516	0.41704
	253.51	0.941176	0.658915	0.399371	0.934211	0.635514	0.452431	0.938429	0.608516	0.41704
	253.81	0.941176	0.658915	0.399371	0.921053	0.635514	0.452431	0.936306	0.608516	0.41704
	254.11	0.941176	0.658915	0.399371	0.934211	0.635514	0.452431	0.936306	0.608516	0.414798
	254.41	0.970588	0.658915	0.399371	0.934211	0.635514	0.452431	0.936306	0.608516	0.414798
	254.71	0.941176	0.658915	0.399371	0.934211	0.635514	0.452431	0.938429	0.608516	0.414798
	255.01	0.941176	0.658915	0.399371	0.934211	0.635514	0.452431	0.936306	0.608516	0.414798
	255.31	0.941176	0.658915	0.399371	0.921053	0.626168	0.452431	0.936306	0.608516	0.414798
	255.61	0.941176	0.656331	0.399371	0.921053	0.626168	0.450317	0.936306	0.607143	0.414798
	255.91	0.941176	0.658915	0.396226	0.907895	0.635514	0.450317	0.936306	0.607143	0.414798
	256.21	0.941176	0.656331	0.399371	0.921053	0.626168	0.450317	0.936306	0.607143	0.414798
	256.51	0.941176	0.658915	0.399371	0.921053	0.635514	0.450317	0.936306	0.607143	0.414798
	256.81	0.941176	0.656331	0.396226	0.921053	0.635514	0.450317	0.936306	0.607143	0.414798
	257.11	0.941176	0.658915	0.396226	0.921053	0.635514	0.450317	0.936306	0.607143	0.412556
	257.41	0.941176	0.656331	0.396226	0.921053	0.626168	0.450317	0.936306	0.607143	0.412556
	257.71	0.941176	0.656331	0.396226	0.921053	0.626168	0.450317	0.936306	0.607143	0.412556
	258.01	0.970588	0.656331	0.396226	0.934211	0.635514	0.448203	0.936306	0.607143	0.412556
	258.31	0.941176	0.656331	0.396226	0.934211	0.626168	0.448203	0.936306	0.607143	0.412556
	258.61	0.941176	0.656331	0.396226	0.934211	0.626168	0.450317	0.936306	0.607143	0.412556
	258.91	0.941176	0.656331	0.393082	0.934211	0.626168	0.448203	0.936306	0.605769	0.412556
	259.21	0.970588	0.656331	0.396226	0.921053	0.626168	0.448203	0.936306	0.605769	0.412556
	259.51	0.941176	0.656331	0.396226	0.921053	0.626168	0.448203	0.936306	0.605769	0.412556
	259.81	0.941176	0.656331	0.396226	0.921053	0.635514	0.448203	0.936306	0.605769	0.412556
	260.11	0.941176	0.656331	0.396226	0.921053	0.626168	0.448203	0.936306	0.605769	0.412556
	260.41	0.941176	0.656331	0.396226	0.921053	0.626168	0.448203	0.936306	0.605769	0.410314
	260.71	0.941176	0.656331	0.396226	0.921053	0.626168	0.448203	0.936306	0.605769	0.410314
	261.01	0.941176	0.656331	0.393082	0.921053	0.626168	0.446089	0.936306	0.605769	0.410314
	261.31	0.941176	0.656331	0.393082	0.921053	0.626168	0.448203	0.936306	0.605769	0.410314
	261.61	0.941176	0.656331	0.393082	0.921053	0.626168	0.446089	0.936306	0.605769	0.410314
	261.91	0.941176	0.653747	0.393082	0.921053	0.626168	0.446089	0.936306	0.604396	0.410314
	262.21	0.941176	0.656331	0.393082	0.934211	0.626168	0.446089	0.936306	0.604396	0.410314
	262.51	0.941176	0.656331	0.389937	0.934211	0.626168	0.446089	0.936306	0.604396	0.410314
	262.81	0.941176	0.653747	0.393082	0.934211	0.626168	0.446089	0.936306	0.604396	0.410314
	263.11	0.941176	0.653747	0.393082	0.934211	0.626168	0.446089	0.936306	0.604396	0.410314
	263.41	0.941176	0.656331	0.393082	0.921053	0.626168	0.446089	0.936306	0.604396	0.410314
	263.71	0.941176	0.656331	0.393082	0.921053	0.626168	0.446089	0.936306	0.604396	0.410314
	264.01	0.941176	0.653747	0.393082	0.921053	0.626168	0.443975	0.936306	0.604396	0.410314
	264.31	0.941176	0.653747	0.393082	0.907895	0.626168	0.446089	0.936306	0.604396	0.408072
	264.61	0.941176	0.653747	0.389937	0.907895	0.626168	0.443975	0.936306	0.604396	0.408072
	264.91	0.941176	0.653747	0.393082	0.907895	0.626168	0.443975	0.936306	0.604396	0.408072
	265.21	0.941176	0.653747	0.393082	0.907895	0.626168	0.443975	0.936306	0.604396	0.408072
	265.51	0.941176	0.653747	0.393082	0.921053	0.626168	0.443975	0.936306	0.603022	0.408072
	265.81	0.941176	0.653747	0.389937	0.921053	0.626168	0.443975	0.936306	0.604396	0.408072
	266.11	0.941176	0.653747	0.389937	0.921053	0.626168	0.443975	0.936306	0.603022	0.40583
	266.41	0.941176	0.653747	0.389937	0.921053	0.626168	0.443975	0.936306	0.603022	0.408072
	266.71	0.941176	0.653747	0.389937	0.921053	0.626168	0.443975	0.936306	0.603022	0.408072
	267.01	0.941176	0.653747	0.389937	0.934211	0.626168	0.443975	0.936306	0.603022	0.40583
	267.31	0.941176	0.653747	0.389937	0.934211	0.626168	0.443975	0.936306	0.603022	0.40583
	267.61	0.941176	0.653747	0.389937	0.921053	0.626168	0.44186	0.936306	0.603022	0.40583
	267.91	0.941176	0.653747	0.389937	0.921053	0.626168	0.443975	0.936306	0.603022	0.40583
	268.21	0.970588	0.653747	0.389937	0.921053	0.626168	0.44186	0.934183	0.601648	0.40583
	268.51	0.941176	0.651163	0.389937	0.921053	0.626168	0.44186	0.934183	0.601648	0.40583
	268.81	0.970588	0.651163	0.389937	0.921053	0.626168	0.44186	0.936306	0.601648	0.40583
	269.11	0.941176	0.651163	0.389937	0.921053	0.626168	0.44186	0.934183	0.601648	0.40583
	269.41	0.941176	0.653747	0.389937	0.907895	0.626168	0.44186	0.934183	0.601648	0.40583
	269.71	0.941176	0.651163	0.386792	0.921053	0.626168	0.44186	0.934183	0.601648	0.40583
	270.01	0.941176	0.651163	0.389937	0.921053	0.626168	0.44186	0.934183	0.601648	0.40583
	270.31	0.941176	0.651163	0.386792	0.921053	0.626168	0.44186	0.934183	0.601648	0.40583
	270.61	0.941176	0.651163	0.386792	0.921053	0.626168	0.44186	0.934183	0.601648	0.403587
	270.91	0.941176	0.651163	0.386792	0.921053	0.626168	0.439746	0.934183	0.601648	0.403587
	271.21	0.941176	0.651163	0.386792	0.921053	0.626168	0.439746	0.934183	0.601648	0.403587
	271.51	0.941176	0.651163	0.386792	0.934211	0.626168	0.439746	0.934183	0.601648	0.403587
	271.81	0.941176	0.651163	0.386792	0.921053	0.626168	0.439746	0.934183	0.600275	0.403587
	272.11	0.941176	0.651163	0.386792	0.921053	0.626168	0.439746	0.934183	0.600275	0.403587
	272.41	0.941176	0.651163	0.386792	0.921053	0.626168	0.439746	0.934183	0.600275	0.403587
	272.71	0.941176	0.651163	0.386792	0.921053	0.626168	0.439746	0.934183	0.600275	0.403587
	273.01	0.941176	0.651163	0.386792	0.921053	0.626168	0.439746	0.934183	0.600275	0.403587
	273.31	0.941176	0.651163	0.386792	0.921053	0.626168	0.439746	0.934183	0.600275	0.403587
	273.61	0.941176	0.651163	0.386792	0.921053	0.626168	0.437632	0.934183	0.600275	0.403587
	273.91	0.941176	0.651163	0.386792	0.907895	0.626168	0.437632	0.934183	0.600275	0.401345
	274.21	0.941176	0.651163	0.386792	0.907895	0.626168	0.437632	0.934183	0.600275	0.401345
	274.51	0.941176	0.651163	0.386792	0.921053	0.626168	0.437632	0.934183	0.600275	0.401345
	274.81	0.941176	0.651163	0.386792	0.921053	0.626168	0.437632	0.934183	0.600275	0.401345
	275.11	0.941176	0.648579	0.386792	0.921053	0.626168	0.437632	0.934183	0.600275	0.401345
	275.41	0.941176	0.651163	0.383648	0.934211	0.626168	0.437632	0.934183	0.598901	0.401345
	275.71	0.941176	0.651163	0.383648	0.921053	0.626168	0.437632	0.934183	0.598901	0.401345
	276.01	0.941176	0.651163	0.386792	0.921053	0.616822	0.437632	0.934183	0.598901	0.401345
	276.31	0.941176	0.651163	0.383648	0.921053	0.626168	0.437632	0.934183	0.598901	0.401345
	276.61	0.941176	0.648579	0.383648	0.921053	0.626168	0.437632	0.934183	0.598901	0.401345
	276.91	0.941176	0.648579	0.383648	0.921053	0.626168	0.437632	0.934183	0.598901	0.401345
	277.21	0.941176	0.648579	0.383648	0.921053	0.626168	0.437632	0.934183	0.598901	0.401345
	277.51	0.941176	0.648579	0.383648	0.921053	0.626168	0.435518	0.934183	0.598901	0.399103
	277.81	0.941176	0.648579	0.383648	0.907895	0.616822	0.435518	0.934183	0.598901	0.399103
	278.11	0.941176	0.648579	0.383648	0.907895	0.616822	0.435518	0.934183	0.598901	0.399103
	278.41	0.941176	0.648579	0.383648	0.907895	0.626168	0.435518	0.934183	0.598901	0.399103
	278.71	0.941176	0.648579	0.383648	0.921053	0.626168	0.435518	0.934183	0.597527	0.399103
	279.01	0.941176	0.648579	0.383648	0.921053	0.626168	0.435518	0.934183	0.597527	0.399103
	279.31	0.941176	0.648579	0.383648	0.921053	0.626168	0.435518	0.934183	0.597527	0.399103
	279.61	0.941176	0.648579	0.383648	0.921053	0.626168	0.433404	0.934183	0.597527	0.399103
	279.91	0.941176	0.648579	0.380503	0.921053	0.626168	0.435518	0.934183	0.597527	0.399103
	280.21	0.941176	0.648579	0.380503	0.921053	0.626168	0.433404	0.934183	0.597527	0.399103
	280.51	0.941176	0.648579	0.383648	0.934211	0.626168	0.433404	0.932059	0.597527	0.399103
	280.81	0.941176	0.648579	0.380503	0.921053	0.626168	0.433404	0.934183	0.597527	0.396861
	281.11	0.941176	0.648579	0.380503	0.921053	0.626168	0.433404	0.934183	0.597527	0.399103
	281.41	0.941176	0.648579	0.380503	0.921053	0.616822	0.433404	0.934183	0.597527	0.399103
	281.71	0.941176	0.648579	0.380503	0.921053	0.616822	0.433404	0.934183	0.597527	0.396861
	282.01	0.941176	0.648579	0.380503	0.921053	0.626168	0.433404	0.932059	0.597527	0.396861
	282.31	0.941176	0.648579	0.380503	0.921053	0.616822	0.433404	0.934183	0.597527	0.396861
	282.61	0.941176	0.645995	0.380503	0.907895	0.626168	0.433404	0.932059	0.596154	0.396861
	282.91	0.941176	0.648579	0.380503	0.921053	0.616822	0.433404	0.932059	0.596154	0.396861
	283.21	0.941176	0.645995	0.380503	0.907895	0.626168	0.433404	0.932059	0.596154	0.396861
	283.51	0.941176	0.648579	0.380503	0.921053	0.626168	0.433404	0.932059	0.596154	0.396861
	283.81	0.941176	0.645995	0.380503	0.921053	0.616822	0.43129	0.932059	0.596154	0.396861
	284.11	0.941176	0.645995	0.380503	0.921053	0.616822	0.43129	0.932059	0.596154	0.396861
	284.41	0.941176	0.645995	0.380503	0.921053	0.616822	0.43129	0.932059	0.596154	0.394619
	284.71	0.941176	0.645995	0.380503	0.921053	0.616822	0.43129	0.932059	0.596154	0.394619
	285.01	0.941176	0.645995	0.377358	0.921053	0.616822	0.43129	0.932059	0.596154	0.394619
	285.31	0.941176	0.645995	0.377358	0.921053	0.616822	0.43129	0.932059	0.596154	0.394619
	285.61	0.941176	0.645995	0.377358	0.921053	0.616822	0.43129	0.932059	0.59478	0.394619
	285.91	0.941176	0.645995	0.377358	0.921053	0.616822	0.43129	0.932059	0.59478	0.394619
	286.21	0.941176	0.645995	0.377358	0.907895	0.616822	0.43129	0.932059	0.59478	0.394619
	286.51	0.941176	0.645995	0.377358	0.907895	0.626168	0.43129	0.932059	0.59478	0.394619
	286.81	0.941176	0.645995	0.377358	0.907895	0.616822	0.429175	0.932059	0.59478	0.394619
	287.11	0.941176	0.645995	0.377358	0.907895	0.616822	0.429175	0.932059	0.59478	0.394619
	287.41	0.941176	0.645995	0.377358	0.921053	0.616822	0.429175	0.932059	0.59478	0.392377
	287.71	0.941176	0.645995	0.377358	0.921053	0.616822	0.429175	0.932059	0.59478	0.392377
	288.01	0.970588	0.645995	0.377358	0.921053	0.616822	0.429175	0.932059	0.59478	0.394619
	288.31	0.941176	0.645995	0.377358	0.921053	0.616822	0.429175	0.932059	0.59478	0.394619
	288.61	0.941176	0.643411	0.377358	0.921053	0.616822	0.429175	0.932059	0.593407	0.392377
	288.91	0.941176	0.645995	0.377358	0.921053	0.616822	0.429175	0.932059	0.593407	0.392377
	289.21	0.941176	0.643411	0.377358	0.921053	0.616822	0.429175	0.932059	0.593407	0.392377
	289.51	0.941176	0.643411	0.377358	0.934211	0.616822	0.429175	0.932059	0.593407	0.392377
	289.81	0.941176	0.645995	0.374214	0.921053	0.626168	0.429175	0.932059	0.593407	0.392377
	290.11	0.941176	0.643411	0.374214	0.921053	0.616822	0.427061	0.932059	0.593407	0.392377
	290.41	0.941176	0.643411	0.374214	0.907895	0.616822	0.429175	0.932059	0.593407	0.392377
	290.71	0.941176	0.643411	0.374214	0.907895	0.616822	0.427061	0.932059	0.593407	0.392377
	291.01	0.941176	0.643411	0.377358	0.907895	0.616822	0.427061	0.932059	0.593407	0.392377
	291.31	0.970588	0.643411	0.377358	0.907895	0.616822	0.427061	0.932059	0.593407	0.392377
	291.61	0.941176	0.643411	0.374214	0.921053	0.616822	0.427061	0.932059	0.593407	0.390135
	291.91	0.941176	0.643411	0.377358	0.907895	0.616822	0.427061	0.932059	0.593407	0.390135
	292.21	0.941176	0.643411	0.374214	0.921053	0.616822	0.427061	0.932059	0.593407	0.390135
	292.51	0.941176	0.643411	0.374214	0.921053	0.616822	0.427061	0.932059	0.592033	0.390135
	292.81	0.941176	0.643411	0.374214	0.921053	0.616822	0.427061	0.932059	0.592033	0.390135
	293.11	0.941176	0.643411	0.374214	0.921053	0.616822	0.427061	0.932059	0.592033	0.390135
	293.41	0.941176	0.643411	0.374214	0.921053	0.616822	0.424947	0.932059	0.592033	0.390135
	293.71	0.941176	0.643411	0.374214	0.921053	0.616822	0.424947	0.932059	0.592033	0.390135
	294.01	0.941176	0.643411	0.374214	0.921053	0.616822	0.424947	0.932059	0.592033	0.390135
	294.31	0.941176	0.643411	0.374214	0.921053	0.616822	0.424947	0.932059	0.592033	0.390135
	294.61	0.941176	0.643411	0.374214	0.907895	0.616822	0.424947	0.929936	0.592033	0.390135
	294.91	0.941176	0.643411	0.374214	0.921053	0.616822	0.424947	0.932059	0.592033	0.390135
	295.21	0.970588	0.640827	0.374214	0.907895	0.616822	0.424947	0.932059	0.592033	0.390135
	295.51	0.941176	0.640827	0.374214	0.907895	0.616822	0.424947	0.929936	0.590659	0.387892
	295.81	0.941176	0.640827	0.371069	0.907895	0.616822	0.424947	0.932059	0.592033	0.387892
	296.11	0.941176	0.640827	0.374214	0.907895	0.616822	0.424947	0.929936	0.592033	0.387892
	296.41	0.941176	0.640827	0.371069	0.907895	0.616822	0.424947	0.932059	0.590659	0.387892
	296.71	0.941176	0.640827	0.371069	0.907895	0.616822	0.424947	0.932059	0.590659	0.387892
	297.01	0.941176	0.640827	0.371069	0.921053	0.616822	0.422833	0.929936	0.590659	0.387892
	297.31	0.941176	0.640827	0.371069	0.934211	0.616822	0.422833	0.929936	0.590659	0.387892
	297.61	0.941176	0.640827	0.371069	0.921053	0.616822	0.422833	0.929936	0.590659	0.387892
	297.91	0.941176	0.640827	0.371069	0.921053	0.616822	0.422833	0.929936	0.590659	0.387892
	298.21	0.941176	0.640827	0.371069	0.921053	0.616822	0.422833	0.929936	0.590659	0.387892
	298.51	0.941176	0.640827	0.371069	0.921053	0.616822	0.422833	0.929936	0.590659	0.38565
	298.81	0.941176	0.640827	0.371069	0.921053	0.616822	0.422833	0.929936	0.590659	0.387892
	299.11	0.941176	0.640827	0.371069	0.907895	0.616822	0.422833	0.929936	0.590659	0.38565
	299.41	0.941176	0.640827	0.371069	0.921053	0.616822	0.420719	0.929936	0.590659	0.38565
	299.71	0.941176	0.640827	0.371069	0.907895	0.616822	0.422833	0.929936	0.590659	0.38565
	300.01	0.941176	0.640827	0.371069	0.907895	0.616822	0.420719	0.929936	0.590659	0.38565
	300.31	0.941176	0.640827	0.371069	0.907895	0.616822	0.420719	0.929936	0.590659	0.38565
	300.61	0.941176	0.640827	0.371069	0.921053	0.616822	0.420719	0.929936	0.590659	0.38565
	300.91	0.941176	0.640827	0.371069	0.921053	0.616822	0.420719	0.929936	0.589286	0.38565
	301.21	0.941176	0.640827	0.367925	0.921053	0.616822	0.420719	0.929936	0.589286	0.38565
	301.51	0.941176	0.638243	0.371069	0.921053	0.616822	0.420719	0.929936	0.589286	0.38565
	301.81	0.941176	0.638243	0.367925	0.921053	0.616822	0.420719	0.929936	0.589286	0.38565
	302.11	0.941176	0.640827	0.371069	0.921053	0.616822	0.420719	0.929936	0.589286	0.38565
	302.41	0.941176	0.638243	0.367925	0.921053	0.616822	0.420719	0.929936	0.589286	0.383408
	302.71	0.941176	0.638243	0.367925	0.921053	0.616822	0.420719	0.929936	0.589286	0.38565
	303.01	0.941176	0.638243	0.367925	0.934211	0.616822	0.420719	0.929936	0.589286	0.38565
	303.31	0.941176	0.638243	0.367925	0.921053	0.616822	0.420719	0.929936	0.589286	0.383408
	303.61	0.941176	0.638243	0.367925	0.907895	0.616822	0.418605	0.929936	0.587912	0.383408
	303.91	0.941176	0.638243	0.367925	0.907895	0.616822	0.420719	0.929936	0.587912	0.383408
	304.21	0.941176	0.638243	0.367925	0.907895	0.616822	0.418605	0.929936	0.587912	0.383408
	304.51	0.941176	0.638243	0.367925	0.907895	0.616822	0.418605	0.929936	0.587912	0.383408
	304.81	0.941176	0.638243	0.367925	0.907895	0.616822	0.418605	0.929936	0.587912	0.383408
	305.11	0.941176	0.638243	0.367925	0.907895	0.616822	0.418605	0.929936	0.587912	0.383408
	305.41	0.941176	0.638243	0.367925	0.921053	0.616822	0.418605	0.929936	0.587912	0.383408
	305.71	0.941176	0.638243	0.367925	0.907895	0.616822	0.418605	0.929936	0.587912	0.383408
	306.01	0.941176	0.638243	0.36478	0.921053	0.616822	0.418605	0.929936	0.587912	0.383408
	306.31	0.941176	0.638243	0.367925	0.921053	0.616822	0.418605	0.929936	0.587912	0.381166
	306.61	0.941176	0.638243	0.36478	0.921053	0.616822	0.418605	0.929936	0.587912	0.383408
	306.91	0.941176	0.638243	0.367925	0.921053	0.616822	0.418605	0.929936	0.587912	0.381166
	307.21	0.941176	0.638243	0.36478	0.921053	0.616822	0.418605	0.929936	0.586538	0.381166
	307.51	0.941176	0.638243	0.36478	0.921053	0.607477	0.41649	0.929936	0.586538	0.381166
	307.81	0.941176	0.638243	0.36478	0.921053	0.616822	0.41649	0.929936	0.586538	0.381166
	308.11	0.941176	0.638243	0.36478	0.907895	0.607477	0.41649	0.929936	0.586538	0.381166
	308.41	0.941176	0.635659	0.36478	0.907895	0.616822	0.41649	0.929936	0.586538	0.381166
	308.71	0.941176	0.635659	0.36478	0.907895	0.616822	0.41649	0.929936	0.586538	0.381166
	309.01	0.941176	0.635659	0.36478	0.907895	0.616822	0.41649	0.929936	0.586538	0.381166
	309.31	0.941176	0.638243	0.367925	0.907895	0.607477	0.41649	0.929936	0.586538	0.381166
	309.61	0.941176	0.638243	0.36478	0.907895	0.616822	0.41649	0.929936	0.586538	0.378924
	309.91	0.941176	0.635659	0.36478	0.921053	0.616822	0.41649	0.929936	0.586538	0.381166
	310.21	0.941176	0.635659	0.36478	0.921053	0.616822	0.414376	0.929936	0.586538	0.381166
	310.51	0.941176	0.635659	0.36478	0.921053	0.607477	0.41649	0.927813	0.586538	0.381166
	310.81	0.941176	0.635659	0.36478	0.921053	0.607477	0.414376	0.927813	0.586538	0.378924
	311.11	0.941176	0.635659	0.36478	0.921053	0.616822	0.414376	0.927813	0.585165	0.378924
	311.41	0.941176	0.635659	0.36478	0.921053	0.607477	0.414376	0.927813	0.586538	0.378924
	311.71	0.941176	0.635659	0.36478	0.921053	0.616822	0.414376	0.927813	0.585165	0.378924
	312.01	0.941176	0.635659	0.361635	0.921053	0.607477	0.414376	0.927813	0.585165	0.378924
	312.31	0.941176	0.635659	0.36478	0.907895	0.616822	0.414376	0.927813	0.585165	0.378924
	312.61	0.941176	0.635659	0.361635	0.907895	0.607477	0.414376	0.927813	0.585165	0.378924
	312.91	0.941176	0.635659	0.361635	0.907895	0.607477	0.414376	0.927813	0.585165	0.378924
	313.21	0.941176	0.635659	0.361635	0.907895	0.607477	0.414376	0.927813	0.585165	0.378924
	313.51	0.941176	0.635659	0.36478	0.907895	0.607477	0.414376	0.927813	0.585165	0.378924
	313.81	0.941176	0.635659	0.361635	0.907895	0.607477	0.414376	0.927813	0.585165	0.378924
	314.11	0.941176	0.635659	0.361635	0.907895	0.607477	0.414376	0.927813	0.585165	0.378924
	314.41	0.941176	0.635659	0.361635	0.907895	0.607477	0.414376	0.927813	0.585165	0.378924
	314.71	0.941176	0.635659	0.361635	0.921053	0.616822	0.412262	0.927813	0.585165	0.376682
	315.01	0.941176	0.635659	0.361635	0.921053	0.607477	0.412262	0.927813	0.583791	0.376682
	315.31	0.941176	0.635659	0.361635	0.921053	0.607477	0.412262	0.927813	0.583791	0.376682
	315.61	0.941176	0.633075	0.361635	0.921053	0.607477	0.412262	0.927813	0.583791	0.376682
	315.91	0.941176	0.633075	0.361635	0.921053	0.607477	0.412262	0.927813	0.583791	0.376682
	316.21	0.941176	0.633075	0.361635	0.921053	0.607477	0.412262	0.927813	0.583791	0.376682
	316.51	0.941176	0.633075	0.361635	0.921053	0.607477	0.412262	0.927813	0.583791	0.376682
	316.81	0.941176	0.633075	0.361635	0.907895	0.607477	0.412262	0.927813	0.583791	0.376682
	317.11	0.941176	0.633075	0.361635	0.907895	0.607477	0.410148	0.927813	0.583791	0.376682
	317.41	0.941176	0.633075	0.361635	0.907895	0.607477	0.412262	0.927813	0.583791	0.376682
	317.71	0.941176	0.633075	0.361635	0.907895	0.607477	0.410148	0.927813	0.583791	0.376682
	318.01	0.941176	0.633075	0.358491	0.907895	0.607477	0.410148	0.927813	0.583791	0.376682
	318.31	0.941176	0.633075	0.361635	0.907895	0.607477	0.410148	0.927813	0.583791	0.374439
	318.61	0.941176	0.633075	0.361635	0.907895	0.607477	0.410148	0.927813	0.582418	0.374439
	318.91	0.941176	0.633075	0.358491	0.921053	0.607477	0.410148	0.927813	0.583791	0.376682
	319.21	0.941176	0.633075	0.358491	0.921053	0.607477	0.410148	0.927813	0.582418	0.374439
	319.51	0.941176	0.633075	0.358491	0.921053	0.607477	0.410148	0.927813	0.582418	0.374439
	319.81	0.941176	0.633075	0.358491	0.921053	0.607477	0.410148	0.927813	0.582418	0.374439
	320.11	0.941176	0.633075	0.361635	0.921053	0.607477	0.410148	0.927813	0.582418	0.374439
	320.41	0.941176	0.633075	0.358491	0.921053	0.607477	0.410148	0.927813	0.582418	0.374439
	320.71	0.941176	0.630491	0.358491	0.907895	0.607477	0.410148	0.927813	0.582418	0.374439
	321.01	0.941176	0.633075	0.358491	0.921053	0.607477	0.410148	0.927813	0.582418	0.374439
	321.31	0.941176	0.630491	0.358491	0.907895	0.607477	0.410148	0.927813	0.582418	0.374439
	321.61	0.941176	0.633075	0.358491	0.907895	0.607477	0.408034	0.927813	0.582418	0.374439
	321.91	0.941176	0.633075	0.358491	0.907895	0.607477	0.410148	0.927813	0.582418	0.374439
	322.21	0.941176	0.630491	0.358491	0.907895	0.607477	0.408034	0.92569	0.581044	0.372197
	322.51	0.941176	0.630491	0.358491	0.907895	0.607477	0.408034	0.927813	0.581044	0.372197
	322.81	0.941176	0.630491	0.358491	0.907895	0.607477	0.408034	0.927813	0.581044	0.374439
	323.11	0.941176	0.630491	0.358491	0.907895	0.607477	0.408034	0.927813	0.581044	0.372197
	323.41	0.941176	0.630491	0.358491	0.907895	0.607477	0.408034	0.927813	0.581044	0.372197
	323.71	0.941176	0.630491	0.358491	0.907895	0.607477	0.408034	0.927813	0.581044	0.372197
	324.01	0.941176	0.630491	0.355346	0.921053	0.607477	0.408034	0.927813	0.581044	0.372197
	324.31	0.941176	0.630491	0.358491	0.921053	0.607477	0.408034	0.92569	0.581044	0.372197
	324.61	0.941176	0.630491	0.358491	0.921053	0.607477	0.408034	0.92569	0.581044	0.372197
	324.91	0.941176	0.630491	0.358491	0.921053	0.607477	0.408034	0.92569	0.581044	0.372197
	325.21	0.941176	0.630491	0.355346	0.921053	0.607477	0.408034	0.92569	0.581044	0.372197
	325.51	0.941176	0.630491	0.358491	0.907895	0.607477	0.408034	0.92569	0.581044	0.372197
	325.81	0.941176	0.630491	0.355346	0.907895	0.607477	0.40592	0.92569	0.581044	0.372197
	326.11	0.941176	0.630491	0.355346	0.907895	0.607477	0.40592	0.92569	0.57967	0.369955
	326.41	0.941176	0.630491	0.355346	0.907895	0.607477	0.40592	0.927813	0.57967	0.372197
	326.71	0.941176	0.630491	0.355346	0.907895	0.607477	0.40592	0.92569	0.57967	0.369955
	327.01	0.941176	0.630491	0.355346	0.907895	0.607477	0.40592	0.92569	0.57967	0.369955
	327.31	0.941176	0.630491	0.355346	0.907895	0.607477	0.40592	0.92569	0.57967	0.369955
	327.61	0.941176	0.630491	0.355346	0.907895	0.607477	0.40592	0.92569	0.57967	0.369955
	327.91	0.941176	0.630491	0.355346	0.907895	0.607477	0.40592	0.92569	0.57967	0.369955
	328.21	0.941176	0.630491	0.355346	0.921053	0.607477	0.40592	0.92569	0.57967	0.369955
	328.51	0.941176	0.627907	0.355346	0.921053	0.607477	0.40592	0.92569	0.57967	0.369955
	328.81	0.941176	0.627907	0.352201	0.921053	0.607477	0.403805	0.92569	0.57967	0.369955
	329.11	0.941176	0.627907	0.355346	0.907895	0.607477	0.403805	0.92569	0.57967	0.369955
	329.41	0.941176	0.630491	0.355346	0.907895	0.607477	0.403805	0.92569	0.57967	0.369955
	329.71	0.941176	0.627907	0.355346	0.921053	0.607477	0.403805	0.92569	0.57967	0.369955
	330.01	0.941176	0.627907	0.352201	0.921053	0.607477	0.403805	0.92569	0.57967	0.369955
	330.31	0.941176	0.627907	0.355346	0.907895	0.607477	0.403805	0.92569	0.578297	0.367713
	330.61	0.941176	0.627907	0.352201	0.907895	0.607477	0.403805	0.92569	0.578297	0.367713
	330.91	0.941176	0.627907	0.352201	0.907895	0.607477	0.403805	0.92569	0.578297	0.367713
	331.21	0.941176	0.627907	0.352201	0.894737	0.607477	0.403805	0.92569	0.578297	0.367713
	331.51	0.941176	0.627907	0.352201	0.907895	0.607477	0.403805	0.92569	0.578297	0.367713
	331.81	0.941176	0.627907	0.352201	0.907895	0.607477	0.403805	0.92569	0.578297	0.367713
	332.11	0.941176	0.627907	0.352201	0.907895	0.607477	0.403805	0.92569	0.578297	0.367713
	332.41	0.941176	0.627907	0.352201	0.907895	0.607477	0.403805	0.92569	0.578297	0.367713
	332.71	0.941176	0.627907	0.352201	0.907895	0.607477	0.403805	0.92569	0.578297	0.367713
	333.01	0.941176	0.627907	0.352201	0.921053	0.598131	0.403805	0.92569	0.578297	0.367713
	333.31	0.941176	0.627907	0.352201	0.921053	0.607477	0.401691	0.92569	0.578297	0.367713
	333.61	0.941176	0.627907	0.352201	0.921053	0.607477	0.401691	0.92569	0.578297	0.367713
	333.91	0.941176	0.627907	0.352201	0.921053	0.607477	0.401691	0.92569	0.578297	0.367713
	334.21	0.941176	0.627907	0.352201	0.907895	0.607477	0.401691	0.92569	0.576923	0.367713
	334.51	0.941176	0.627907	0.352201	0.907895	0.607477	0.401691	0.92569	0.578297	0.365471
	334.81	0.941176	0.625323	0.352201	0.907895	0.607477	0.401691	0.92569	0.576923	0.367713
	335.11	0.941176	0.627907	0.352201	0.907895	0.607477	0.401691	0.92569	0.576923	0.367713
	335.41	0.941176	0.625323	0.352201	0.907895	0.607477	0.401691	0.92569	0.576923	0.365471
	335.71	0.941176	0.627907	0.352201	0.907895	0.598131	0.401691	0.92569	0.576923	0.365471
	336.01	0.941176	0.627907	0.349057	0.907895	0.607477	0.401691	0.92569	0.576923	0.365471
	336.31	0.941176	0.625323	0.352201	0.907895	0.598131	0.401691	0.92569	0.576923	0.365471
	336.61	0.941176	0.625323	0.349057	0.907895	0.607477	0.401691	0.92569	0.576923	0.365471
	336.91	0.941176	0.627907	0.349057	0.907895	0.607477	0.399577	0.92569	0.576923	0.365471
	337.21	0.941176	0.625323	0.349057	0.907895	0.598131	0.401691	0.923567	0.576923	0.365471
	337.51	0.941176	0.625323	0.349057	0.907895	0.607477	0.399577	0.92569	0.576923	0.365471
	337.81	0.941176	0.625323	0.349057	0.907895	0.607477	0.399577	0.92569	0.575549	0.365471
	338.11	0.941176	0.625323	0.349057	0.907895	0.598131	0.399577	0.92569	0.575549	0.365471
	338.41	0.941176	0.625323	0.349057	0.921053	0.607477	0.399577	0.92569	0.575549	0.365471
	338.71	0.941176	0.625323	0.349057	0.921053	0.607477	0.399577	0.92569	0.575549	0.365471
	339.01	0.941176	0.625323	0.349057	0.921053	0.598131	0.399577	0.92569	0.575549	0.365471
	339.31	0.941176	0.625323	0.349057	0.907895	0.607477	0.399577	0.923567	0.575549	0.365471
	339.61	0.941176	0.625323	0.349057	0.907895	0.607477	0.399577	0.92569	0.575549	0.363229
	339.91	0.941176	0.625323	0.349057	0.907895	0.598131	0.399577	0.923567	0.575549	0.363229
	340.21	0.941176	0.625323	0.349057	0.907895	0.598131	0.399577	0.923567	0.575549	0.363229
	340.51	0.941176	0.625323	0.349057	0.907895	0.598131	0.397463	0.923567	0.575549	0.363229
	340.81	0.941176	0.625323	0.349057	0.907895	0.598131	0.397463	0.923567	0.575549	0.363229
	341.11	0.941176	0.625323	0.349057	0.907895	0.607477	0.397463	0.923567	0.575549	0.363229
	341.41	0.941176	0.625323	0.349057	0.907895	0.598131	0.397463	0.923567	0.574176	0.363229
	341.71	0.941176	0.625323	0.349057	0.907895	0.598131	0.397463	0.923567	0.574176	0.363229
	342.01	0.941176	0.625323	0.349057	0.907895	0.598131	0.397463	0.923567	0.574176	0.363229
	342.31	0.941176	0.625323	0.349057	0.921053	0.598131	0.397463	0.923567	0.574176	0.363229
	342.61	0.941176	0.625323	0.349057	0.921053	0.598131	0.397463	0.923567	0.574176	0.363229
	342.91	0.941176	0.625323	0.349057	0.921053	0.598131	0.397463	0.923567	0.574176	0.360987
	343.21	0.941176	0.622739	0.345912	0.907895	0.598131	0.397463	0.923567	0.574176	0.363229
	343.51	0.941176	0.622739	0.349057	0.921053	0.598131	0.397463	0.923567	0.574176	0.363229
	343.81	0.941176	0.622739	0.345912	0.907895	0.598131	0.395349	0.923567	0.574176	0.360987
	344.11	0.941176	0.622739	0.345912	0.907895	0.598131	0.397463	0.923567	0.574176	0.360987
	344.41	0.941176	0.622739	0.345912	0.907895	0.598131	0.395349	0.923567	0.574176	0.360987
	344.71	0.941176	0.622739	0.345912	0.894737	0.598131	0.395349	0.923567	0.574176	0.360987
	345.01	0.941176	0.622739	0.345912	0.907895	0.598131	0.395349	0.923567	0.574176	0.360987
	345.31	0.941176	0.622739	0.345912	0.907895	0.598131	0.395349	0.923567	0.574176	0.360987
	345.61	0.941176	0.622739	0.345912	0.907895	0.598131	0.395349	0.923567	0.574176	0.360987
	345.91	0.941176	0.622739	0.345912	0.907895	0.598131	0.395349	0.923567	0.572802	0.360987
	346.21	0.941176	0.622739	0.345912	0.907895	0.598131	0.395349	0.923567	0.572802	0.360987
	346.51	0.941176	0.622739	0.345912	0.907895	0.598131	0.395349	0.923567	0.572802	0.360987
	346.81	0.941176	0.622739	0.345912	0.907895	0.598131	0.395349	0.923567	0.572802	0.360987
	347.11	0.941176	0.622739	0.345912	0.907895	0.598131	0.395349	0.923567	0.572802	0.358744
	347.41	0.941176	0.622739	0.345912	0.921053	0.598131	0.395349	0.923567	0.572802	0.360987
	347.71	0.941176	0.622739	0.345912	0.907895	0.598131	0.395349	0.923567	0.572802	0.360987
	348.01	0.941176	0.622739	0.345912	0.907895	0.598131	0.395349	0.923567	0.572802	0.358744
	348.31	0.941176	0.622739	0.345912	0.907895	0.598131	0.395349	0.923567	0.572802	0.358744
	348.61	0.941176	0.622739	0.342767	0.894737	0.598131	0.393235	0.923567	0.572802	0.358744
	348.91	0.941176	0.622739	0.342767	0.907895	0.598131	0.393235	0.923567	0.572802	0.358744
	349.21	0.941176	0.622739	0.342767	0.907895	0.598131	0.393235	0.923567	0.572802	0.358744
	349.51	0.941176	0.622739	0.345912	0.907895	0.598131	0.393235	0.923567	0.572802	0.358744
	349.81	0.941176	0.622739	0.342767	0.907895	0.598131	0.393235	0.923567	0.572802	0.358744
	350.11	0.941176	0.622739	0.342767	0.907895	0.598131	0.393235	0.923567	0.572802	0.358744
	350.41	0.941176	0.622739	0.342767	0.907895	0.598131	0.393235	0.923567	0.571429	0.358744
	350.71	0.941176	0.622739	0.342767	0.907895	0.598131	0.393235	0.923567	0.571429	0.358744
	351.01	0.941176	0.622739	0.342767	0.907895	0.598131	0.393235	0.923567	0.571429	0.358744
	351.31	0.941176	0.620155	0.342767	0.921053	0.598131	0.393235	0.923567	0.571429	0.358744
	351.61	0.941176	0.620155	0.342767	0.921053	0.598131	0.393235	0.923567	0.571429	0.358744
	351.91	0.941176	0.622739	0.342767	0.907895	0.598131	0.393235	0.923567	0.571429	0.358744
	352.21	0.941176	0.620155	0.342767	0.907895	0.598131	0.393235	0.923567	0.571429	0.356502
	352.51	0.941176	0.620155	0.342767	0.907895	0.598131	0.391121	0.923567	0.571429	0.356502
	352.81	0.941176	0.620155	0.342767	0.907895	0.598131	0.391121	0.923567	0.571429	0.356502
	353.11	0.941176	0.620155	0.342767	0.894737	0.598131	0.391121	0.923567	0.571429	0.356502
	353.41	0.941176	0.620155	0.342767	0.894737	0.598131	0.391121	0.923567	0.570055	0.356502
	353.71	0.941176	0.620155	0.342767	0.894737	0.598131	0.391121	0.923567	0.570055	0.356502
	354.01	0.941176	0.620155	0.342767	0.894737	0.598131	0.391121	0.923567	0.571429	0.356502
	354.31	0.941176	0.620155	0.342767	0.894737	0.598131	0.391121	0.923567	0.570055	0.356502
	354.61	0.941176	0.620155	0.339623	0.907895	0.598131	0.391121	0.921444	0.570055	0.356502
	354.91	0.941176	0.620155	0.342767	0.921053	0.598131	0.391121	0.923567	0.570055	0.356502
	355.21	0.941176	0.620155	0.339623	0.907895	0.598131	0.391121	0.923567	0.570055	0.356502
	355.51	0.941176	0.620155	0.339623	0.907895	0.598131	0.391121	0.923567	0.570055	0.356502
	355.81	0.941176	0.620155	0.339623	0.921053	0.598131	0.391121	0.923567	0.570055	0.356502
	356.11	0.941176	0.620155	0.342767	0.907895	0.598131	0.389006	0.923567	0.570055	0.356502
	356.41	0.941176	0.620155	0.339623	0.921053	0.598131	0.391121	0.923567	0.570055	0.356502
	356.71	0.941176	0.620155	0.339623	0.921053	0.598131	0.389006	0.921444	0.570055	0.35426
	357.01	0.941176	0.620155	0.339623	0.907895	0.598131	0.389006	0.921444	0.570055	0.356502
	357.31	0.941176	0.620155	0.339623	0.907895	0.598131	0.389006	0.921444	0.570055	0.35426
	357.61	0.941176	0.620155	0.339623	0.894737	0.598131	0.389006	0.921444	0.570055	0.35426
	357.91	0.941176	0.617571	0.339623	0.894737	0.598131	0.389006	0.921444	0.570055	0.35426
	358.21	0.941176	0.620155	0.339623	0.894737	0.598131	0.389006	0.921444	0.568681	0.35426
	358.51	0.941176	0.617571	0.339623	0.894737	0.598131	0.389006	0.921444	0.568681	0.35426
	358.81	0.941176	0.620155	0.339623	0.907895	0.598131	0.389006	0.921444	0.568681	0.35426
	359.11	0.941176	0.617571	0.339623	0.907895	0.598131	0.389006	0.921444	0.568681	0.35426
	359.41	0.941176	0.617571	0.339623	0.907895	0.598131	0.389006	0.921444	0.568681	0.35426
	359.71	0.941176	0.617571	0.339623	0.907895	0.598131	0.389006	0.921444	0.568681	0.35426
	360.01	0.941176	0.617571	0.339623	0.921053	0.598131	0.389006	0.921444	0.568681	0.35426
	360.31	0.941176	0.617571	0.339623	0.907895	0.598131	0.386892	0.921444	0.568681	0.35426
	360.61	0.941176	0.617571	0.339623	0.907895	0.598131	0.386892	0.921444	0.568681	0.35426
	360.91	0.941176	0.617571	0.339623	0.921053	0.598131	0.386892	0.921444	0.568681	0.35426
	361.21	0.941176	0.617571	0.339623	0.907895	0.598131	0.386892	0.921444	0.568681	0.352018
	361.51	0.941176	0.617571	0.336478	0.907895	0.588785	0.386892	0.921444	0.568681	0.352018
	361.81	0.941176	0.617571	0.339623	0.894737	0.598131	0.386892	0.921444	0.568681	0.352018
	362.11	0.941176	0.617571	0.339623	0.907895	0.598131	0.386892	0.921444	0.568681	0.352018
	362.41	0.941176	0.617571	0.336478	0.894737	0.598131	0.386892	0.921444	0.568681	0.352018
	362.71	0.941176	0.617571	0.336478	0.894737	0.598131	0.386892	0.921444	0.568681	0.352018
	363.01	0.941176	0.617571	0.336478	0.894737	0.598131	0.386892	0.921444	0.567308	0.352018
	363.31	0.941176	0.617571	0.336478	0.907895	0.598131	0.386892	0.921444	0.568681	0.352018
	363.61	0.941176	0.617571	0.336478	0.907895	0.588785	0.386892	0.921444	0.567308	0.352018
	363.91	0.941176	0.617571	0.336478	0.907895	0.588785	0.386892	0.921444	0.567308	0.352018
	364.21	0.941176	0.617571	0.336478	0.907895	0.588785	0.386892	0.921444	0.567308	0.352018
	364.51	0.941176	0.617571	0.336478	0.907895	0.598131	0.386892	0.921444	0.567308	0.352018
	364.81	0.941176	0.617571	0.336478	0.907895	0.588785	0.386892	0.921444	0.567308	0.352018
	365.11	0.941176	0.614987	0.336478	0.907895	0.598131	0.384778	0.921444	0.567308	0.349776
	365.41	0.941176	0.617571	0.336478	0.921053	0.588785	0.384778	0.921444	0.567308	0.352018
	365.71	0.941176	0.617571	0.336478	0.907895	0.598131	0.384778	0.921444	0.567308	0.352018
	366.01	0.941176	0.614987	0.336478	0.907895	0.588785	0.384778	0.921444	0.567308	0.352018
	366.31	0.941176	0.614987	0.336478	0.907895	0.588785	0.384778	0.921444	0.567308	0.349776
	366.61	0.941176	0.614987	0.336478	0.894737	0.588785	0.384778	0.921444	0.565934	0.352018
	366.91	0.941176	0.614987	0.336478	0.894737	0.588785	0.384778	0.921444	0.567308	0.349776
	367.21	0.941176	0.614987	0.336478	0.894737	0.588785	0.384778	0.921444	0.565934	0.349776
	367.51	0.941176	0.614987	0.336478	0.894737	0.588785	0.384778	0.921444	0.567308	0.349776
	367.81	0.941176	0.614987	0.336478	0.907895	0.588785	0.384778	0.921444	0.565934	0.349776
	368.11	0.941176	0.614987	0.336478	0.907895	0.598131	0.384778	0.921444	0.565934	0.349776
	368.41	0.941176	0.614987	0.336478	0.907895	0.588785	0.384778	0.921444	0.565934	0.349776
	368.71	0.941176	0.614987	0.333333	0.907895	0.598131	0.384778	0.921444	0.565934	0.349776
	369.01	0.941176	0.614987	0.336478	0.907895	0.588785	0.382664	0.921444	0.565934	0.349776
	369.31	0.941176	0.614987	0.333333	0.907895	0.588785	0.384778	0.921444	0.565934	0.349776
	369.61	0.941176	0.614987	0.333333	0.907895	0.588785	0.382664	0.921444	0.565934	0.349776
	369.91	0.941176	0.614987	0.333333	0.907895	0.588785	0.382664	0.921444	0.565934	0.349776
	370.21	0.941176	0.614987	0.333333	0.907895	0.588785	0.382664	0.921444	0.565934	0.349776
	370.51	0.941176	0.614987	0.333333	0.907895	0.588785	0.382664	0.921444	0.565934	0.349776
	370.81	0.941176	0.614987	0.333333	0.907895	0.588785	0.382664	0.921444	0.565934	0.347534
	371.11	0.941176	0.612403	0.333333	0.894737	0.588785	0.382664	0.921444	0.565934	0.349776
	371.41	0.941176	0.614987	0.333333	0.894737	0.588785	0.382664	0.921444	0.56456	0.347534
	371.71	0.941176	0.612403	0.333333	0.894737	0.588785	0.382664	0.921444	0.565934	0.347534
	372.01	0.941176	0.614987	0.333333	0.894737	0.588785	0.382664	0.921444	0.56456	0.347534
	372.31	0.941176	0.614987	0.333333	0.894737	0.588785	0.382664	0.921444	0.56456	0.347534
	372.61	0.941176	0.614987	0.333333	0.907895	0.588785	0.38055	0.921444	0.56456	0.347534
	372.91	0.941176	0.612403	0.333333	0.907895	0.588785	0.38055	0.921444	0.56456	0.347534
	373.21	0.941176	0.612403	0.333333	0.907895	0.588785	0.38055	0.919321	0.56456	0.347534
	373.51	0.941176	0.612403	0.333333	0.907895	0.588785	0.38055	0.919321	0.56456	0.347534
	373.81	0.941176	0.612403	0.333333	0.907895	0.588785	0.38055	0.919321	0.56456	0.347534
	374.11	0.941176	0.612403	0.333333	0.907895	0.588785	0.38055	0.919321	0.56456	0.347534
	374.41	0.941176	0.612403	0.333333	0.907895	0.588785	0.38055	0.919321	0.56456	0.347534
	374.71	0.941176	0.612403	0.330189	0.907895	0.588785	0.38055	0.919321	0.56456	0.347534
	375.01	0.941176	0.612403	0.333333	0.907895	0.588785	0.38055	0.919321	0.56456	0.347534
	375.31	0.941176	0.612403	0.333333	0.907895	0.588785	0.38055	0.919321	0.563187	0.347534
	375.61	0.941176	0.612403	0.333333	0.894737	0.588785	0.38055	0.919321	0.563187	0.345291
	375.91	0.941176	0.612403	0.333333	0.894737	0.588785	0.38055	0.919321	0.563187	0.345291
	376.21	0.941176	0.612403	0.333333	0.894737	0.588785	0.38055	0.919321	0.563187	0.347534
	376.51	0.941176	0.612403	0.330189	0.894737	0.588785	0.38055	0.919321	0.563187	0.345291
	376.81	0.941176	0.612403	0.330189	0.907895	0.588785	0.38055	0.919321	0.563187	0.345291
	377.11	0.941176	0.612403	0.330189	0.907895	0.588785	0.38055	0.919321	0.563187	0.345291
	377.41	0.941176	0.612403	0.330189	0.907895	0.588785	0.38055	0.919321	0.563187	0.345291
	377.71	0.941176	0.612403	0.330189	0.907895	0.588785	0.378436	0.919321	0.563187	0.345291
	378.01	0.941176	0.612403	0.330189	0.907895	0.588785	0.378436	0.919321	0.563187	0.345291
	378.31	0.941176	0.612403	0.330189	0.907895	0.588785	0.378436	0.919321	0.563187	0.345291
	378.61	0.941176	0.612403	0.330189	0.907895	0.588785	0.378436	0.919321	0.563187	0.345291
	378.91	0.941176	0.612403	0.330189	0.921053	0.588785	0.378436	0.919321	0.563187	0.345291
	379.21	0.941176	0.612403	0.330189	0.907895	0.588785	0.378436	0.919321	0.563187	0.345291
	379.51	0.941176	0.612403	0.330189	0.894737	0.588785	0.378436	0.919321	0.563187	0.345291
	379.81	0.941176	0.612403	0.330189	0.894737	0.588785	0.378436	0.919321	0.563187	0.345291
	380.11	0.941176	0.609819	0.330189	0.907895	0.588785	0.378436	0.919321	0.561813	0.343049
	380.41	0.941176	0.612403	0.330189	0.907895	0.588785	0.378436	0.919321	0.561813	0.343049
	380.71	0.941176	0.612403	0.330189	0.894737	0.588785	0.378436	0.919321	0.561813	0.343049
	381.01	0.941176	0.609819	0.330189	0.894737	0.588785	0.378436	0.919321	0.561813	0.343049
	381.31	0.941176	0.609819	0.327044	0.907895	0.588785	0.378436	0.919321	0.561813	0.343049
	381.61	0.941176	0.609819	0.330189	0.907895	0.588785	0.378436	0.919321	0.561813	0.343049
	381.91	0.941176	0.609819	0.327044	0.907895	0.588785	0.376321	0.919321	0.561813	0.343049
	382.21	0.941176	0.609819	0.327044	0.921053	0.588785	0.376321	0.919321	0.561813	0.343049
	382.51	0.941176	0.609819	0.327044	0.907895	0.588785	0.376321	0.919321	0.561813	0.343049
	382.81	0.941176	0.609819	0.327044	0.907895	0.588785	0.376321	0.919321	0.561813	0.343049
	383.11	0.941176	0.609819	0.327044	0.894737	0.588785	0.376321	0.919321	0.561813	0.343049
	383.41	0.941176	0.609819	0.330189	0.894737	0.588785	0.376321	0.919321	0.561813	0.343049
	383.71	0.941176	0.609819	0.327044	0.894737	0.588785	0.376321	0.919321	0.561813	0.343049
	384.01	0.941176	0.609819	0.330189	0.894737	0.588785	0.376321	0.919321	0.56044	0.340807
	384.31	0.941176	0.609819	0.327044	0.894737	0.588785	0.376321	0.919321	0.56044	0.343049
	384.61	0.941176	0.609819	0.327044	0.894737	0.588785	0.376321	0.919321	0.56044	0.343049
	384.91	0.941176	0.609819	0.327044	0.894737	0.588785	0.376321	0.919321	0.56044	0.343049
	385.21	0.941176	0.609819	0.327044	0.894737	0.588785	0.376321	0.919321	0.56044	0.340807
	385.51	0.941176	0.609819	0.327044	0.894737	0.588785	0.374207	0.919321	0.56044	0.340807
	385.81	0.941176	0.609819	0.327044	0.907895	0.588785	0.374207	0.919321	0.56044	0.340807
	386.11	0.941176	0.609819	0.327044	0.907895	0.588785	0.376321	0.919321	0.56044	0.340807
	386.41	0.941176	0.609819	0.327044	0.907895	0.579439	0.374207	0.919321	0.56044	0.340807
	386.71	0.941176	0.609819	0.327044	0.907895	0.588785	0.374207	0.917197	0.56044	0.340807
	387.01	0.941176	0.607235	0.327044	0.907895	0.588785	0.374207	0.919321	0.56044	0.340807
	387.31	0.941176	0.607235	0.327044	0.907895	0.588785	0.374207	0.919321	0.56044	0.340807
	387.61	0.941176	0.607235	0.327044	0.907895	0.588785	0.374207	0.917197	0.56044	0.340807
	387.91	0.941176	0.607235	0.327044	0.894737	0.588785	0.374207	0.917197	0.56044	0.340807
	388.21	0.941176	0.607235	0.327044	0.907895	0.588785	0.374207	0.917197	0.56044	0.340807
	388.51	0.941176	0.607235	0.323899	0.894737	0.588785	0.374207	0.919321	0.56044	0.340807
	388.81	0.941176	0.607235	0.327044	0.894737	0.588785	0.374207	0.917197	0.56044	0.340807
	389.11	0.941176	0.607235	0.323899	0.894737	0.588785	0.374207	0.919321	0.559066	0.338565
	389.41	0.941176	0.607235	0.327044	0.894737	0.588785	0.374207	0.919321	0.559066	0.340807
	389.71	0.941176	0.607235	0.323899	0.894737	0.588785	0.374207	0.917197	0.559066	0.338565
	390.01	0.941176	0.607235	0.327044	0.894737	0.579439	0.374207	0.917197	0.559066	0.338565
	390.31	0.941176	0.607235	0.323899	0.894737	0.579439	0.374207	0.917197	0.559066	0.338565
	390.61	0.941176	0.607235	0.323899	0.907895	0.588785	0.374207	0.917197	0.559066	0.338565
	390.91	0.941176	0.607235	0.323899	0.907895	0.588785	0.374207	0.917197	0.559066	0.338565
	391.21	0.941176	0.607235	0.323899	0.907895	0.588785	0.372093	0.917197	0.559066	0.338565
	391.51	0.941176	0.607235	0.323899	0.907895	0.588785	0.372093	0.917197	0.559066	0.338565
	391.81	0.941176	0.607235	0.323899	0.907895	0.579439	0.372093	0.917197	0.559066	0.338565
	392.11	0.941176	0.607235	0.323899	0.907895	0.588785	0.372093	0.917197	0.559066	0.338565
	392.41	0.941176	0.607235	0.323899	0.907895	0.588785	0.372093	0.917197	0.559066	0.338565
	392.71	0.941176	0.607235	0.323899	0.894737	0.579439	0.372093	0.917197	0.559066	0.338565
	393.01	0.941176	0.607235	0.323899	0.894737	0.588785	0.372093	0.917197	0.557692	0.338565
	393.31	0.941176	0.607235	0.323899	0.894737	0.579439	0.372093	0.917197	0.557692	0.338565
	393.61	0.941176	0.604651	0.323899	0.894737	0.579439	0.372093	0.917197	0.557692	0.338565
	393.91	0.941176	0.604651	0.323899	0.894737	0.579439	0.372093	0.917197	0.557692	0.338565
	394.21	0.941176	0.607235	0.323899	0.894737	0.588785	0.372093	0.917197	0.557692	0.338565
	394.51	0.941176	0.604651	0.323899	0.894737	0.579439	0.372093	0.917197	0.557692	0.338565
	394.81	0.941176	0.607235	0.323899	0.907895	0.579439	0.369979	0.917197	0.557692	0.338565
	395.11	0.941176	0.604651	0.323899	0.907895	0.588785	0.372093	0.917197	0.557692	0.336323
	395.41	0.941176	0.604651	0.323899	0.907895	0.579439	0.372093	0.917197	0.557692	0.336323
	395.71	0.941176	0.604651	0.320755	0.907895	0.588785	0.369979	0.917197	0.557692	0.336323
	396.01	0.941176	0.604651	0.323899	0.907895	0.579439	0.369979	0.917197	0.557692	0.336323
	396.31	0.941176	0.604651	0.320755	0.907895	0.579439	0.369979	0.917197	0.557692	0.336323
	396.61	0.941176	0.604651	0.323899	0.907895	0.579439	0.369979	0.917197	0.557692	0.336323
	396.91	0.941176	0.604651	0.320755	0.907895	0.579439	0.369979	0.917197	0.557692	0.336323
	397.21	0.941176	0.604651	0.323899	0.894737	0.579439	0.369979	0.917197	0.557692	0.336323
	397.51	0.941176	0.604651	0.320755	0.894737	0.579439	0.369979	0.917197	0.556319	0.336323
	397.81	0.941176	0.604651	0.320755	0.894737	0.579439	0.369979	0.917197	0.557692	0.336323
	398.11	0.941176	0.604651	0.320755	0.894737	0.579439	0.369979	0.917197	0.556319	0.336323
	398.41	0.941176	0.604651	0.320755	0.894737	0.579439	0.369979	0.917197	0.556319	0.336323
	398.71	0.941176	0.604651	0.320755	0.907895	0.579439	0.369979	0.917197	0.556319	0.336323
	399.01	0.941176	0.604651	0.323899	0.894737	0.579439	0.369979	0.917197	0.556319	0.336323
	399.31	0.941176	0.604651	0.320755	0.894737	0.579439	0.367865	0.917197	0.556319	0.336323
	399.61	0.941176	0.604651	0.320755	0.894737	0.579439	0.367865	0.917197	0.556319	0.336323
	399.91	0.941176	0.604651	0.320755	0.907895	0.579439	0.369979	0.917197	0.556319	0.336323
	400.21	0.941176	0.604651	0.320755	0.907895	0.588785	0.367865	0.917197	0.556319	0.336323
	400.51	0.941176	0.604651	0.320755	0.907895	0.579439	0.367865	0.917197	0.556319	0.334081
	400.81	0.941176	0.604651	0.320755	0.907895	0.579439	0.367865	0.915074	0.556319	0.334081
	401.11	0.941176	0.604651	0.320755	0.907895	0.579439	0.367865	0.917197	0.556319	0.334081
	401.41	0.941176	0.604651	0.320755	0.894737	0.579439	0.367865	0.917197	0.556319	0.334081
	401.71	0.941176	0.604651	0.320755	0.894737	0.579439	0.367865	0.917197	0.556319	0.334081
	402.01	0.941176	0.602067	0.320755	0.894737	0.579439	0.367865	0.917197	0.556319	0.334081
	402.31	0.941176	0.602067	0.320755	0.894737	0.579439	0.367865	0.917197	0.554945	0.334081
	402.61	0.941176	0.602067	0.320755	0.894737	0.579439	0.367865	0.917197	0.554945	0.334081
	402.91	0.911765	0.602067	0.320755	0.894737	0.579439	0.367865	0.915074	0.554945	0.334081
	403.21	0.941176	0.602067	0.320755	0.894737	0.579439	0.367865	0.915074	0.554945	0.334081
	403.51	0.941176	0.602067	0.320755	0.894737	0.579439	0.367865	0.915074	0.554945	0.334081
	403.81	0.941176	0.602067	0.320755	0.907895	0.579439	0.367865	0.915074	0.554945	0.334081
	404.11	0.941176	0.602067	0.31761	0.907895	0.579439	0.365751	0.915074	0.554945	0.334081
	404.41	0.941176	0.602067	0.320755	0.907895	0.579439	0.365751	0.915074	0.554945	0.334081
	404.71	0.941176	0.602067	0.31761	0.907895	0.579439	0.365751	0.915074	0.554945	0.331839
	405.01	0.911765	0.602067	0.31761	0.907895	0.579439	0.365751	0.915074	0.554945	0.331839
	405.31	0.941176	0.602067	0.320755	0.907895	0.579439	0.365751	0.915074	0.554945	0.331839
	405.61	0.941176	0.602067	0.31761	0.907895	0.579439	0.365751	0.915074	0.554945	0.331839
	405.91	0.941176	0.602067	0.31761	0.894737	0.579439	0.365751	0.915074	0.554945	0.331839
	406.21	0.941176	0.602067	0.31761	0.894737	0.579439	0.365751	0.915074	0.554945	0.331839
	406.51	0.941176	0.602067	0.31761	0.894737	0.579439	0.365751	0.915074	0.554945	0.331839
	406.81	0.941176	0.602067	0.31761	0.894737	0.579439	0.365751	0.915074	0.554945	0.331839
	407.11	0.941176	0.602067	0.31761	0.894737	0.579439	0.365751	0.915074	0.553571	0.331839
	407.41	0.941176	0.602067	0.31761	0.894737	0.579439	0.365751	0.915074	0.553571	0.331839
	407.71	0.941176	0.602067	0.31761	0.894737	0.579439	0.365751	0.915074	0.553571	0.331839
	408.01	0.941176	0.602067	0.31761	0.894737	0.579439	0.365751	0.915074	0.553571	0.331839
	408.31	0.941176	0.602067	0.31761	0.894737	0.579439	0.365751	0.915074	0.553571	0.331839
	408.61	0.941176	0.602067	0.31761	0.894737	0.579439	0.363636	0.915074	0.553571	0.331839
	408.91	0.941176	0.602067	0.31761	0.907895	0.579439	0.365751	0.915074	0.553571	0.331839
	409.21	0.941176	0.599483	0.31761	0.907895	0.579439	0.365751	0.915074	0.553571	0.331839
	409.51	0.941176	0.602067	0.31761	0.907895	0.579439	0.363636	0.915074	0.553571	0.331839
	409.81	0.941176	0.602067	0.31761	0.907895	0.579439	0.363636	0.915074	0.553571	0.331839
	410.11	0.941176	0.602067	0.31761	0.907895	0.579439	0.363636	0.915074	0.553571	0.329596
	410.41	0.941176	0.602067	0.31761	0.894737	0.579439	0.363636	0.915074	0.553571	0.329596
	410.71	0.941176	0.602067	0.31761	0.894737	0.579439	0.363636	0.915074	0.553571	0.329596
	411.01	0.941176	0.602067	0.31761	0.894737	0.579439	0.363636	0.915074	0.553571	0.329596
	411.31	0.941176	0.602067	0.31761	0.894737	0.579439	0.363636	0.915074	0.553571	0.329596
	411.61	0.941176	0.599483	0.31761	0.894737	0.579439	0.363636	0.915074	0.553571	0.329596
	411.91	0.941176	0.599483	0.31761	0.894737	0.579439	0.363636	0.915074	0.553571	0.329596
	412.21	0.941176	0.599483	0.31761	0.894737	0.579439	0.363636	0.915074	0.552198	0.329596
	412.51	0.941176	0.599483	0.314465	0.894737	0.579439	0.363636	0.915074	0.552198	0.329596
	412.81	0.941176	0.599483	0.31761	0.894737	0.579439	0.363636	0.915074	0.552198	0.329596
	413.11	0.941176	0.599483	0.314465	0.907895	0.579439	0.363636	0.915074	0.552198	0.329596
	413.41	0.941176	0.599483	0.314465	0.907895	0.579439	0.363636	0.915074	0.552198	0.329596
	413.71	0.941176	0.599483	0.314465	0.907895	0.579439	0.361522	0.915074	0.552198	0.329596
	414.01	0.941176	0.599483	0.314465	0.894737	0.579439	0.361522	0.915074	0.552198	0.327354
	414.31	0.941176	0.599483	0.314465	0.894737	0.579439	0.361522	0.915074	0.552198	0.329596
	414.61	0.941176	0.599483	0.314465	0.894737	0.579439	0.361522	0.915074	0.552198	0.329596
	414.91	0.941176	0.599483	0.314465	0.894737	0.579439	0.361522	0.915074	0.552198	0.329596
	415.21	0.941176	0.599483	0.314465	0.894737	0.579439	0.361522	0.915074	0.552198	0.327354
	415.51	0.941176	0.599483	0.314465	0.894737	0.579439	0.361522	0.915074	0.552198	0.327354
	415.81	0.941176	0.599483	0.314465	0.894737	0.579439	0.361522	0.915074	0.552198	0.327354
	416.11	0.941176	0.599483	0.314465	0.881579	0.579439	0.361522	0.915074	0.552198	0.327354
	416.41	0.941176	0.599483	0.314465	0.894737	0.570093	0.361522	0.915074	0.552198	0.327354
	416.71	0.941176	0.599483	0.314465	0.907895	0.579439	0.361522	0.915074	0.552198	0.327354
	417.01	0.941176	0.599483	0.314465	0.894737	0.579439	0.361522	0.915074	0.552198	0.327354
	417.31	0.941176	0.599483	0.314465	0.907895	0.579439	0.361522	0.915074	0.550824	0.327354
	417.61	0.941176	0.596899	0.314465	0.907895	0.579439	0.361522	0.915074	0.550824	0.327354
	417.91	0.941176	0.596899	0.314465	0.907895	0.579439	0.361522	0.915074	0.550824	0.327354
	418.21	0.941176	0.599483	0.314465	0.907895	0.579439	0.361522	0.912951	0.550824	0.327354
	418.51	0.941176	0.599483	0.314465	0.907895	0.579439	0.359408	0.912951	0.550824	0.327354
	418.81	0.941176	0.599483	0.314465	0.894737	0.570093	0.361522	0.912951	0.550824	0.327354
	419.11	0.941176	0.596899	0.314465	0.894737	0.579439	0.359408	0.912951	0.550824	0.327354
	419.41	0.941176	0.596899	0.314465	0.894737	0.579439	0.359408	0.912951	0.550824	0.327354
	419.71	0.941176	0.596899	0.314465	0.894737	0.579439	0.359408	0.912951	0.550824	0.327354
	420.01	0.941176	0.596899	0.314465	0.881579	0.579439	0.359408	0.912951	0.550824	0.325112
	420.31	0.941176	0.596899	0.314465	0.894737	0.579439	0.359408	0.912951	0.550824	0.327354
	420.61	0.941176	0.596899	0.314465	0.894737	0.579439	0.359408	0.912951	0.550824	0.327354
	420.91	0.941176	0.596899	0.314465	0.894737	0.579439	0.359408	0.912951	0.550824	0.325112
	421.21	0.941176	0.596899	0.311321	0.894737	0.579439	0.359408	0.912951	0.550824	0.325112
	421.51	0.941176	0.596899	0.311321	0.894737	0.579439	0.359408	0.912951	0.550824	0.325112
	421.81	0.941176	0.596899	0.311321	0.894737	0.579439	0.359408	0.912951	0.549451	0.325112
	422.11	0.941176	0.596899	0.314465	0.894737	0.579439	0.359408	0.912951	0.549451	0.325112
	422.41	0.941176	0.596899	0.311321	0.907895	0.579439	0.359408	0.912951	0.549451	0.325112
	422.71	0.941176	0.596899	0.311321	0.907895	0.579439	0.359408	0.912951	0.549451	0.325112
	423.01	0.941176	0.596899	0.311321	0.894737	0.570093	0.359408	0.912951	0.549451	0.325112
	423.31	0.941176	0.596899	0.311321	0.907895	0.579439	0.359408	0.912951	0.549451	0.325112
	423.61	0.941176	0.596899	0.311321	0.894737	0.570093	0.357294	0.912951	0.549451	0.325112
	423.91	0.941176	0.596899	0.311321	0.881579	0.579439	0.357294	0.912951	0.549451	0.325112
	424.21	0.941176	0.596899	0.311321	0.881579	0.579439	0.357294	0.912951	0.549451	0.325112
	424.51	0.941176	0.596899	0.311321	0.881579	0.570093	0.357294	0.912951	0.549451	0.325112
	424.81	0.941176	0.596899	0.311321	0.894737	0.570093	0.357294	0.912951	0.549451	0.32287
	425.11	0.941176	0.594315	0.311321	0.894737	0.570093	0.357294	0.912951	0.549451	0.32287
	425.41	0.941176	0.596899	0.311321	0.894737	0.570093	0.357294	0.912951	0.549451	0.32287
	425.71	0.941176	0.594315	0.311321	0.894737	0.570093	0.357294	0.912951	0.549451	0.32287
	426.01	0.941176	0.596899	0.311321	0.894737	0.570093	0.357294	0.912951	0.549451	0.325112
	426.31	0.941176	0.596899	0.311321	0.894737	0.570093	0.357294	0.912951	0.548077	0.32287
	426.61	0.941176	0.596899	0.311321	0.907895	0.570093	0.357294	0.912951	0.549451	0.32287
	426.91	0.941176	0.594315	0.311321	0.907895	0.570093	0.357294	0.912951	0.548077	0.32287
	427.21	0.941176	0.594315	0.311321	0.907895	0.579439	0.357294	0.912951	0.548077	0.32287
	427.51	0.941176	0.596899	0.311321	0.894737	0.570093	0.357294	0.912951	0.548077	0.32287
	427.81	0.941176	0.594315	0.311321	0.894737	0.570093	0.35518	0.912951	0.548077	0.32287
	428.11	0.941176	0.594315	0.311321	0.894737	0.570093	0.35518	0.912951	0.548077	0.32287
	428.41	0.941176	0.594315	0.308176	0.894737	0.570093	0.35518	0.912951	0.548077	0.32287
	428.71	0.941176	0.594315	0.308176	0.881579	0.570093	0.35518	0.912951	0.548077	0.32287
	429.01	0.941176	0.594315	0.308176	0.881579	0.570093	0.35518	0.912951	0.548077	0.32287
	429.31	0.941176	0.594315	0.308176	0.894737	0.570093	0.35518	0.912951	0.548077	0.32287
	429.61	0.941176	0.594315	0.308176	0.894737	0.570093	0.35518	0.912951	0.548077	0.32287
	429.91	0.941176	0.594315	0.308176	0.894737	0.570093	0.35518	0.912951	0.548077	0.32287
	430.21	0.941176	0.594315	0.308176	0.907895	0.570093	0.35518	0.912951	0.548077	0.32287
	430.51	0.941176	0.594315	0.308176	0.894737	0.570093	0.35518	0.912951	0.548077	0.32287
	430.81	0.941176	0.594315	0.308176	0.894737	0.579439	0.35518	0.912951	0.548077	0.32287
	431.11	0.941176	0.594315	0.308176	0.907895	0.570093	0.35518	0.912951	0.548077	0.320628
	431.41	0.941176	0.594315	0.308176	0.907895	0.570093	0.35518	0.912951	0.546703	0.320628
	431.71	0.941176	0.594315	0.308176	0.907895	0.570093	0.35518	0.912951	0.548077	0.320628
	432.01	0.941176	0.594315	0.308176	0.894737	0.570093	0.35518	0.912951	0.546703	0.320628
	432.31	0.941176	0.594315	0.308176	0.894737	0.570093	0.35518	0.912951	0.546703	0.320628
	432.61	0.911765	0.594315	0.308176	0.894737	0.570093	0.35518	0.912951	0.546703	0.320628
	432.91	0.941176	0.594315	0.308176	0.881579	0.570093	0.35518	0.910828	0.546703	0.320628
	433.21	0.941176	0.594315	0.308176	0.894737	0.570093	0.353066	0.912951	0.546703	0.320628
	433.51	0.941176	0.594315	0.308176	0.894737	0.570093	0.353066	0.910828	0.546703	0.320628
	433.81	0.941176	0.591731	0.308176	0.894737	0.570093	0.353066	0.910828	0.546703	0.320628
	434.11	0.941176	0.591731	0.308176	0.894737	0.570093	0.353066	0.912951	0.546703	0.320628
	434.41	0.941176	0.591731	0.308176	0.894737	0.570093	0.353066	0.910828	0.546703	0.320628
	434.71	0.941176	0.591731	0.308176	0.894737	0.570093	0.353066	0.910828	0.546703	0.320628
	435.01	0.941176	0.591731	0.308176	0.894737	0.570093	0.353066	0.910828	0.546703	0.320628
	435.31	0.941176	0.591731	0.308176	0.894737	0.570093	0.353066	0.910828	0.546703	0.320628
	435.61	0.941176	0.594315	0.308176	0.907895	0.579439	0.353066	0.912951	0.546703	0.320628
	435.91	0.941176	0.591731	0.305031	0.894737	0.570093	0.353066	0.912951	0.54533	0.320628
	436.21	0.941176	0.591731	0.308176	0.894737	0.570093	0.353066	0.910828	0.546703	0.320628
	436.51	0.941176	0.591731	0.305031	0.894737	0.570093	0.353066	0.910828	0.54533	0.320628
	436.81	0.941176	0.591731	0.305031	0.894737	0.570093	0.353066	0.910828	0.54533	0.320628
	437.11	0.941176	0.591731	0.305031	0.894737	0.570093	0.353066	0.910828	0.54533	0.318386
	437.41	0.941176	0.591731	0.308176	0.881579	0.570093	0.353066	0.910828	0.54533	0.318386
	437.71	0.941176	0.591731	0.305031	0.881579	0.570093	0.350951	0.910828	0.54533	0.318386
	438.01	0.941176	0.591731	0.305031	0.881579	0.570093	0.353066	0.910828	0.54533	0.318386
	438.31	0.941176	0.591731	0.305031	0.881579	0.570093	0.350951	0.910828	0.54533	0.318386
	438.61	0.941176	0.591731	0.305031	0.894737	0.570093	0.350951	0.910828	0.54533	0.318386
	438.91	0.911765	0.591731	0.305031	0.894737	0.570093	0.350951	0.910828	0.54533	0.318386
	439.21	0.941176	0.591731	0.305031	0.907895	0.570093	0.350951	0.910828	0.54533	0.318386
	439.51	0.941176	0.591731	0.305031	0.894737	0.570093	0.350951	0.910828	0.54533	0.318386
	439.81	0.941176	0.591731	0.305031	0.894737	0.570093	0.350951	0.910828	0.54533	0.318386
	440.11	0.941176	0.591731	0.305031	0.894737	0.570093	0.350951	0.910828	0.54533	0.318386
	440.41	0.941176	0.591731	0.305031	0.907895	0.570093	0.350951	0.910828	0.54533	0.318386
	440.71	0.941176	0.589147	0.305031	0.907895	0.570093	0.350951	0.910828	0.543956	0.318386
	441.01	0.911765	0.591731	0.305031	0.907895	0.570093	0.350951	0.910828	0.543956	0.318386
	441.31	0.941176	0.591731	0.305031	0.894737	0.570093	0.350951	0.910828	0.543956	0.318386
	441.61	0.941176	0.589147	0.305031	0.881579	0.570093	0.350951	0.910828	0.543956	0.318386
	441.91	0.941176	0.591731	0.305031	0.881579	0.570093	0.350951	0.910828	0.543956	0.318386
	442.21	0.941176	0.589147	0.305031	0.894737	0.570093	0.350951	0.910828	0.543956	0.316143
	442.51	0.941176	0.589147	0.305031	0.881579	0.570093	0.350951	0.910828	0.543956	0.318386
	442.81	0.941176	0.589147	0.305031	0.881579	0.570093	0.350951	0.910828	0.543956	0.316143
	443.11	0.941176	0.589147	0.305031	0.894737	0.570093	0.350951	0.910828	0.543956	0.316143
	443.41	0.941176	0.589147	0.301887	0.894737	0.570093	0.350951	0.910828	0.543956	0.316143
	443.71	0.941176	0.589147	0.305031	0.894737	0.570093	0.350951	0.910828	0.543956	0.316143
	444.01	0.941176	0.589147	0.305031	0.894737	0.570093	0.350951	0.910828	0.543956	0.316143
	444.31	0.941176	0.589147	0.305031	0.894737	0.570093	0.348837	0.910828	0.543956	0.316143
	444.61	0.941176	0.589147	0.305031	0.894737	0.570093	0.348837	0.910828	0.543956	0.316143
	444.91	0.941176	0.589147	0.301887	0.894737	0.570093	0.348837	0.910828	0.542582	0.316143
	445.21	0.941176	0.589147	0.301887	0.894737	0.560748	0.348837	0.910828	0.543956	0.316143
	445.51	0.941176	0.589147	0.301887	0.894737	0.570093	0.348837	0.910828	0.542582	0.316143
	445.81	0.941176	0.589147	0.301887	0.894737	0.570093	0.348837	0.910828	0.542582	0.316143
	446.11	0.941176	0.589147	0.301887	0.894737	0.570093	0.348837	0.910828	0.542582	0.316143
	446.41	0.941176	0.589147	0.301887	0.881579	0.570093	0.348837	0.910828	0.542582	0.316143
	446.71	0.941176	0.589147	0.305031	0.881579	0.570093	0.348837	0.910828	0.542582	0.316143
	447.01	0.941176	0.589147	0.301887	0.881579	0.570093	0.348837	0.910828	0.542582	0.316143
	447.31	0.941176	0.589147	0.301887	0.881579	0.570093	0.348837	0.910828	0.542582	0.316143
	447.61	0.941176	0.589147	0.301887	0.894737	0.570093	0.348837	0.910828	0.542582	0.313901
	447.91	0.941176	0.589147	0.301887	0.894737	0.570093	0.348837	0.910828	0.542582	0.313901
	448.21	0.941176	0.589147	0.301887	0.894737	0.570093	0.348837	0.908705	0.542582	0.316143
	448.51	0.941176	0.589147	0.301887	0.894737	0.570093	0.346723	0.910828	0.542582	0.313901
	448.81	0.941176	0.589147	0.301887	0.894737	0.570093	0.346723	0.908705	0.542582	0.313901
	449.11	0.941176	0.589147	0.301887	0.894737	0.570093	0.348837	0.908705	0.542582	0.313901
	449.41	0.941176	0.586563	0.301887	0.894737	0.570093	0.348837	0.908705	0.542582	0.313901
	449.71	0.941176	0.586563	0.301887	0.907895	0.570093	0.346723	0.908705	0.542582	0.313901
	450.01	0.941176	0.589147	0.301887	0.907895	0.570093	0.346723	0.908705	0.542582	0.313901
	450.31	0.941176	0.586563	0.301887	0.894737	0.560748	0.346723	0.908705	0.542582	0.313901
	450.61	0.941176	0.586563	0.298742	0.894737	0.570093	0.346723	0.908705	0.542582	0.313901
	450.91	0.941176	0.586563	0.301887	0.881579	0.570093	0.346723	0.908705	0.541209	0.313901
	451.21	0.941176	0.586563	0.298742	0.894737	0.570093	0.346723	0.910828	0.541209	0.313901
	451.51	0.941176	0.586563	0.301887	0.881579	0.560748	0.346723	0.908705	0.541209	0.313901
	451.81	0.941176	0.586563	0.298742	0.881579	0.570093	0.346723	0.908705	0.541209	0.313901
	452.11	0.941176	0.586563	0.301887	0.881579	0.570093	0.346723	0.908705	0.541209	0.313901
	452.41	0.941176	0.586563	0.298742	0.881579	0.570093	0.346723	0.908705	0.541209	0.313901
	452.71	0.941176	0.586563	0.301887	0.894737	0.560748	0.346723	0.908705	0.541209	0.313901
	453.01	0.941176	0.586563	0.301887	0.894737	0.560748	0.346723	0.908705	0.541209	0.313901
	453.31	0.941176	0.586563	0.298742	0.881579	0.570093	0.346723	0.908705	0.541209	0.313901
	453.61	0.941176	0.586563	0.298742	0.907895	0.570093	0.346723	0.908705	0.541209	0.313901
	453.91	0.941176	0.586563	0.301887	0.907895	0.570093	0.344609	0.908705	0.541209	0.311659
	454.21	0.941176	0.586563	0.298742	0.907895	0.560748	0.344609	0.908705	0.541209	0.313901
	454.51	0.941176	0.586563	0.298742	0.894737	0.560748	0.344609	0.908705	0.541209	0.311659
	454.81	0.941176	0.586563	0.298742	0.894737	0.570093	0.344609	0.908705	0.541209	0.313901
	455.11	0.941176	0.586563	0.298742	0.894737	0.560748	0.344609	0.908705	0.541209	0.311659
	455.41	0.941176	0.586563	0.298742	0.881579	0.570093	0.344609	0.908705	0.539835	0.311659
	455.71	0.941176	0.586563	0.298742	0.894737	0.560748	0.344609	0.908705	0.539835	0.311659
	456.01	0.941176	0.586563	0.298742	0.894737	0.560748	0.344609	0.908705	0.539835	0.311659
	456.31	0.941176	0.586563	0.298742	0.881579	0.560748	0.344609	0.908705	0.539835	0.311659
	456.61	0.941176	0.586563	0.298742	0.881579	0.560748	0.344609	0.908705	0.539835	0.311659
	456.91	0.941176	0.583979	0.298742	0.881579	0.560748	0.344609	0.908705	0.539835	0.311659
	457.21	0.941176	0.583979	0.298742	0.881579	0.560748	0.344609	0.908705	0.539835	0.311659
	457.51	0.941176	0.586563	0.298742	0.894737	0.560748	0.344609	0.908705	0.539835	0.311659
	457.81	0.941176	0.583979	0.298742	0.894737	0.560748	0.344609	0.908705	0.539835	0.311659
	458.11	0.941176	0.583979	0.298742	0.894737	0.560748	0.344609	0.908705	0.539835	0.311659
	458.41	0.941176	0.583979	0.295597	0.894737	0.560748	0.344609	0.908705	0.539835	0.311659
	458.71	0.941176	0.583979	0.298742	0.894737	0.560748	0.344609	0.908705	0.539835	0.311659
	459.01	0.941176	0.583979	0.298742	0.894737	0.560748	0.342495	0.908705	0.539835	0.311659
	459.31	0.941176	0.583979	0.298742	0.894737	0.560748	0.342495	0.908705	0.539835	0.311659
	459.61	0.941176	0.583979	0.298742	0.894737	0.560748	0.344609	0.908705	0.539835	0.311659
	459.91	0.941176	0.583979	0.298742	0.894737	0.560748	0.342495	0.908705	0.539835	0.309417
	460.21	0.941176	0.583979	0.298742	0.881579	0.560748	0.342495	0.908705	0.538462	0.309417
	460.51	0.941176	0.583979	0.298742	0.881579	0.560748	0.342495	0.908705	0.538462	0.309417
	460.81	0.941176	0.583979	0.295597	0.881579	0.560748	0.342495	0.908705	0.538462	0.309417
	461.11	0.941176	0.583979	0.295597	0.881579	0.560748	0.342495	0.908705	0.539835	0.309417
	461.41	0.941176	0.583979	0.295597	0.894737	0.560748	0.342495	0.908705	0.538462	0.309417
	461.71	0.941176	0.583979	0.295597	0.894737	0.560748	0.342495	0.908705	0.538462	0.309417
	462.01	0.941176	0.583979	0.295597	0.881579	0.560748	0.342495	0.908705	0.538462	0.309417
	462.31	0.941176	0.583979	0.298742	0.894737	0.560748	0.342495	0.908705	0.538462	0.309417
	462.61	0.941176	0.583979	0.295597	0.894737	0.560748	0.342495	0.908705	0.538462	0.309417
	462.91	0.941176	0.583979	0.295597	0.894737	0.560748	0.342495	0.908705	0.538462	0.309417
	463.21	0.911765	0.583979	0.295597	0.907895	0.560748	0.342495	0.908705	0.538462	0.309417
	463.51	0.941176	0.583979	0.295597	0.894737	0.560748	0.342495	0.906582	0.538462	0.309417
	463.81	0.941176	0.583979	0.295597	0.894737	0.560748	0.342495	0.908705	0.538462	0.309417
	464.11	0.941176	0.583979	0.295597	0.894737	0.560748	0.342495	0.908705	0.538462	0.309417
	464.41	0.941176	0.583979	0.295597	0.881579	0.560748	0.340381	0.906582	0.538462	0.309417
	464.71	0.941176	0.581395	0.295597	0.894737	0.560748	0.340381	0.908705	0.538462	0.309417
	465.01	0.941176	0.581395	0.295597	0.881579	0.560748	0.340381	0.908705	0.538462	0.309417
	465.31	0.941176	0.581395	0.295597	0.881579	0.560748	0.340381	0.908705	0.538462	0.309417
	465.61	0.941176	0.581395	0.295597	0.881579	0.560748	0.340381	0.906582	0.538462	0.309417
	465.91	0.911765	0.581395	0.295597	0.881579	0.560748	0.340381	0.906582	0.538462	0.309417
	466.21	0.941176	0.581395	0.295597	0.881579	0.560748	0.340381	0.906582	0.537088	0.307175
	466.51	0.941176	0.581395	0.295597	0.894737	0.560748	0.340381	0.906582	0.537088	0.307175
	466.81	0.941176	0.581395	0.295597	0.894737	0.560748	0.340381	0.906582	0.537088	0.307175
	467.11	0.941176	0.581395	0.295597	0.894737	0.560748	0.340381	0.906582	0.537088	0.307175
	467.41	0.941176	0.581395	0.295597	0.881579	0.560748	0.340381	0.906582	0.537088	0.307175
	467.71	0.941176	0.581395	0.292453	0.894737	0.560748	0.340381	0.908705	0.537088	0.307175
	468.01	0.941176	0.581395	0.295597	0.894737	0.560748	0.340381	0.906582	0.537088	0.307175
	468.31	0.941176	0.581395	0.295597	0.894737	0.560748	0.338266	0.906582	0.537088	0.307175
	468.61	0.941176	0.581395	0.295597	0.894737	0.560748	0.340381	0.906582	0.537088	0.307175
	468.91	0.941176	0.581395	0.292453	0.894737	0.560748	0.340381	0.906582	0.537088	0.307175
	469.21	0.941176	0.581395	0.295597	0.881579	0.560748	0.340381	0.906582	0.537088	0.307175
	469.51	0.941176	0.581395	0.292453	0.881579	0.560748	0.340381	0.906582	0.537088	0.307175
	469.81	0.941176	0.581395	0.292453	0.881579	0.560748	0.338266	0.906582	0.537088	0.307175
	470.11	0.941176	0.581395	0.295597	0.881579	0.560748	0.340381	0.906582	0.537088	0.307175
	470.41	0.941176	0.581395	0.292453	0.894737	0.560748	0.338266	0.906582	0.537088	0.307175
	470.71	0.941176	0.581395	0.292453	0.881579	0.560748	0.338266	0.906582	0.537088	0.307175
	471.01	0.941176	0.581395	0.292453	0.894737	0.560748	0.338266	0.906582	0.537088	0.307175
	471.31	0.941176	0.581395	0.292453	0.894737	0.560748	0.338266	0.906582	0.537088	0.304933
	471.61	0.911765	0.581395	0.292453	0.894737	0.560748	0.338266	0.906582	0.537088	0.307175
	471.91	0.941176	0.578811	0.295597	0.894737	0.560748	0.338266	0.906582	0.535714	0.307175
	472.21	0.941176	0.581395	0.292453	0.894737	0.560748	0.338266	0.906582	0.535714	0.304933
	472.51	0.941176	0.578811	0.292453	0.894737	0.560748	0.338266	0.906582	0.535714	0.307175
	472.81	0.941176	0.578811	0.292453	0.894737	0.560748	0.338266	0.906582	0.535714	0.307175
	473.11	0.941176	0.578811	0.292453	0.881579	0.560748	0.338266	0.906582	0.535714	0.304933
	473.41	0.941176	0.578811	0.292453	0.894737	0.560748	0.338266	0.906582	0.535714	0.304933
	473.71	0.941176	0.578811	0.292453	0.894737	0.560748	0.338266	0.906582	0.535714	0.304933
	474.01	0.941176	0.578811	0.292453	0.881579	0.560748	0.338266	0.906582	0.535714	0.304933
	474.31	0.941176	0.578811	0.292453	0.881579	0.560748	0.338266	0.906582	0.535714	0.304933
	474.61	0.941176	0.578811	0.292453	0.881579	0.560748	0.338266	0.906582	0.535714	0.304933
	474.91	0.941176	0.578811	0.292453	0.881579	0.560748	0.336152	0.906582	0.535714	0.304933
	475.21	0.941176	0.578811	0.292453	0.881579	0.560748	0.338266	0.906582	0.535714	0.304933
	475.51	0.941176	0.578811	0.292453	0.881579	0.560748	0.338266	0.906582	0.535714	0.304933
	475.81	0.911765	0.578811	0.292453	0.894737	0.560748	0.338266	0.906582	0.535714	0.304933
	476.11	0.911765	0.578811	0.292453	0.894737	0.560748	0.338266	0.906582	0.535714	0.304933
	476.41	0.941176	0.578811	0.292453	0.894737	0.560748	0.336152	0.906582	0.535714	0.304933
	476.71	0.941176	0.578811	0.292453	0.894737	0.560748	0.336152	0.906582	0.535714	0.304933
	477.01	0.941176	0.578811	0.292453	0.894737	0.560748	0.336152	0.906582	0.534341	0.304933
	477.31	0.941176	0.578811	0.292453	0.894737	0.560748	0.336152	0.906582	0.534341	0.304933
	477.61	0.941176	0.578811	0.292453	0.894737	0.560748	0.336152	0.906582	0.534341	0.304933
	477.91	0.911765	0.578811	0.292453	0.894737	0.560748	0.336152	0.906582	0.534341	0.304933
	478.21	0.941176	0.578811	0.292453	0.881579	0.560748	0.336152	0.906582	0.534341	0.304933
	478.51	0.941176	0.578811	0.292453	0.881579	0.560748	0.336152	0.906582	0.534341	0.302691
	478.81	0.941176	0.578811	0.292453	0.881579	0.560748	0.336152	0.906582	0.534341	0.304933
	479.11	0.941176	0.578811	0.289308	0.881579	0.560748	0.336152	0.906582	0.534341	0.304933
	479.41	0.941176	0.578811	0.289308	0.881579	0.560748	0.336152	0.904459	0.534341	0.302691
	479.71	0.941176	0.578811	0.289308	0.881579	0.560748	0.336152	0.906582	0.534341	0.302691
	480.01	0.911765	0.578811	0.292453	0.881579	0.560748	0.336152	0.904459	0.534341	0.302691
	480.31	0.941176	0.576227	0.289308	0.881579	0.560748	0.334038	0.906582	0.534341	0.302691
	480.61	0.941176	0.578811	0.289308	0.881579	0.560748	0.336152	0.906582	0.532967	0.302691
	480.91	0.941176	0.578811	0.289308	0.894737	0.560748	0.336152	0.904459	0.534341	0.302691
	481.21	0.941176	0.578811	0.289308	0.894737	0.560748	0.334038	0.906582	0.534341	0.302691
	481.51	0.941176	0.576227	0.289308	0.894737	0.560748	0.334038	0.906582	0.532967	0.302691
	481.81	0.941176	0.576227	0.289308	0.894737	0.560748	0.334038	0.904459	0.532967	0.302691
	482.11	0.941176	0.576227	0.289308	0.894737	0.560748	0.334038	0.906582	0.534341	0.302691
	482.41	0.941176	0.576227	0.289308	0.894737	0.560748	0.334038	0.906582	0.532967	0.302691
	482.71	0.941176	0.576227	0.289308	0.881579	0.560748	0.334038	0.904459	0.532967	0.302691
	483.01	0.941176	0.576227	0.289308	0.894737	0.551402	0.334038	0.904459	0.532967	0.302691
	483.31	0.941176	0.576227	0.289308	0.881579	0.560748	0.334038	0.906582	0.532967	0.302691
	483.61	0.941176	0.576227	0.289308	0.881579	0.560748	0.334038	0.904459	0.532967	0.302691
	483.91	0.941176	0.576227	0.289308	0.881579	0.560748	0.334038	0.904459	0.532967	0.302691
	484.21	0.941176	0.576227	0.289308	0.881579	0.560748	0.334038	0.904459	0.532967	0.300448
	484.51	0.941176	0.576227	0.289308	0.881579	0.551402	0.334038	0.904459	0.532967	0.302691
	484.81	0.911765	0.576227	0.289308	0.881579	0.560748	0.334038	0.904459	0.532967	0.302691
	485.11	0.941176	0.576227	0.289308	0.881579	0.560748	0.334038	0.904459	0.532967	0.302691
	485.41	0.941176	0.576227	0.289308	0.881579	0.560748	0.334038	0.904459	0.532967	0.302691
	485.71	0.941176	0.576227	0.289308	0.881579	0.560748	0.334038	0.904459	0.532967	0.300448
	486.01	0.941176	0.576227	0.289308	0.894737	0.560748	0.334038	0.904459	0.532967	0.300448
	486.31	0.941176	0.576227	0.286164	0.894737	0.560748	0.334038	0.904459	0.532967	0.300448
	486.61	0.941176	0.576227	0.289308	0.894737	0.551402	0.331924	0.904459	0.532967	0.300448
	486.91	0.941176	0.576227	0.289308	0.894737	0.560748	0.331924	0.904459	0.532967	0.300448
	487.21	0.941176	0.576227	0.289308	0.881579	0.560748	0.331924	0.904459	0.531593	0.300448
	487.51	0.941176	0.576227	0.286164	0.881579	0.560748	0.331924	0.904459	0.532967	0.300448
	487.81	0.911765	0.576227	0.289308	0.881579	0.551402	0.331924	0.904459	0.531593	0.300448
	488.11	0.941176	0.573643	0.286164	0.868421	0.551402	0.331924	0.904459	0.531593	0.300448
	488.41	0.941176	0.576227	0.286164	0.881579	0.551402	0.331924	0.904459	0.531593	0.300448
	488.71	0.941176	0.576227	0.286164	0.881579	0.551402	0.331924	0.904459	0.531593	0.300448
	489.01	0.941176	0.576227	0.286164	0.881579	0.551402	0.331924	0.904459	0.531593	0.300448
	489.31	0.941176	0.576227	0.286164	0.894737	0.551402	0.331924	0.904459	0.531593	0.300448
	489.61	0.911765	0.576227	0.286164	0.881579	0.560748	0.331924	0.904459	0.531593	0.300448
	489.91	0.941176	0.576227	0.286164	0.881579	0.551402	0.331924	0.904459	0.531593	0.300448
	490.21	0.911765	0.573643	0.286164	0.894737	0.551402	0.331924	0.904459	0.531593	0.300448
	490.51	0.941176	0.573643	0.286164	0.894737	0.551402	0.331924	0.904459	0.531593	0.300448
	490.81	0.941176	0.573643	0.286164	0.894737	0.551402	0.331924	0.904459	0.531593	0.300448
	491.11	0.941176	0.573643	0.286164	0.894737	0.560748	0.331924	0.904459	0.531593	0.300448
	491.41	0.941176	0.573643	0.286164	0.881579	0.551402	0.331924	0.904459	0.53022	0.298206
	491.71	0.911765	0.573643	0.286164	0.881579	0.551402	0.32981	0.904459	0.531593	0.300448
	492.01	0.941176	0.573643	0.286164	0.881579	0.551402	0.32981	0.904459	0.531593	0.298206
	492.31	0.941176	0.573643	0.286164	0.881579	0.551402	0.331924	0.904459	0.531593	0.298206
	492.61	0.941176	0.573643	0.286164	0.881579	0.551402	0.32981	0.904459	0.53022	0.298206
	492.91	0.941176	0.573643	0.286164	0.881579	0.551402	0.32981	0.904459	0.531593	0.298206
	493.21	0.941176	0.573643	0.286164	0.881579	0.551402	0.32981	0.904459	0.53022	0.298206
	493.51	0.941176	0.573643	0.286164	0.881579	0.551402	0.32981	0.904459	0.53022	0.298206
	493.81	0.941176	0.573643	0.286164	0.881579	0.551402	0.32981	0.904459	0.53022	0.298206
	494.11	0.941176	0.573643	0.286164	0.894737	0.551402	0.32981	0.904459	0.53022	0.298206
	494.41	0.941176	0.573643	0.286164	0.881579	0.551402	0.32981	0.902335	0.53022	0.298206
	494.71	0.941176	0.573643	0.283019	0.894737	0.551402	0.32981	0.904459	0.53022	0.298206
	495.01	0.941176	0.573643	0.286164	0.894737	0.551402	0.32981	0.904459	0.53022	0.298206
	495.31	0.941176	0.573643	0.286164	0.881579	0.551402	0.32981	0.904459	0.53022	0.298206
	495.61	0.941176	0.573643	0.286164	0.894737	0.551402	0.32981	0.904459	0.53022	0.298206
	495.91	0.941176	0.573643	0.283019	0.881579	0.551402	0.32981	0.904459	0.53022	0.298206
	496.21	0.941176	0.573643	0.286164	0.881579	0.551402	0.32981	0.902335	0.53022	0.298206
	496.51	0.941176	0.573643	0.283019	0.881579	0.551402	0.32981	0.904459	0.53022	0.298206
	496.81	0.911765	0.571059	0.286164	0.881579	0.551402	0.32981	0.902335	0.53022	0.298206
	497.11	0.941176	0.573643	0.283019	0.868421	0.551402	0.32981	0.904459	0.528846	0.295964
	497.41	0.941176	0.573643	0.286164	0.881579	0.551402	0.32981	0.902335	0.53022	0.298206
	497.71	0.941176	0.571059	0.283019	0.881579	0.551402	0.32981	0.902335	0.528846	0.295964
	498.01	0.941176	0.571059	0.283019	0.881579	0.551402	0.32981	0.904459	0.53022	0.295964
	498.31	0.941176	0.571059	0.283019	0.881579	0.551402	0.327696	0.902335	0.53022	0.298206
	498.61	0.941176	0.571059	0.283019	0.881579	0.551402	0.32981	0.902335	0.528846	0.295964
	498.91	0.941176	0.571059	0.283019	0.881579	0.551402	0.327696	0.902335	0.528846	0.298206
	499.21	0.941176	0.571059	0.283019	0.894737	0.551402	0.327696	0.902335	0.528846	0.295964
	499.51	0.941176	0.571059	0.283019	0.894737	0.551402	0.327696	0.904459	0.528846	0.295964
	499.81	0.941176	0.571059	0.283019	0.894737	0.551402	0.327696	0.902335	0.528846	0.295964
	500.11	0.941176	0.571059	0.283019	0.894737	0.551402	0.327696	0.902335	0.528846	0.295964
	500.41	0.941176	0.571059	0.283019	0.881579	0.551402	0.327696	0.902335	0.528846	0.295964
	500.71	0.911765	0.571059	0.283019	0.881579	0.551402	0.327696	0.902335	0.528846	0.295964
	501.01	0.911765	0.571059	0.283019	0.881579	0.551402	0.327696	0.902335	0.528846	0.295964
	501.31	0.911765	0.571059	0.283019	0.881579	0.551402	0.327696	0.902335	0.528846	0.295964
	501.61	0.911765	0.571059	0.283019	0.881579	0.551402	0.327696	0.902335	0.528846	0.295964
	501.91	0.941176	0.571059	0.283019	0.868421	0.551402	0.327696	0.902335	0.528846	0.295964
	502.21	0.941176	0.571059	0.283019	0.881579	0.551402	0.327696	0.902335	0.528846	0.295964
	502.51	0.941176	0.571059	0.283019	0.881579	0.551402	0.327696	0.902335	0.528846	0.295964
	502.81	0.941176	0.571059	0.283019	0.881579	0.551402	0.325581	0.902335	0.528846	0.295964
	503.11	0.911765	0.571059	0.279874	0.881579	0.551402	0.327696	0.902335	0.528846	0.295964
	503.41	0.941176	0.571059	0.283019	0.894737	0.551402	0.327696	0.902335	0.527473	0.295964
	503.71	0.941176	0.571059	0.279874	0.881579	0.551402	0.325581	0.902335	0.527473	0.295964
	504.01	0.941176	0.571059	0.283019	0.881579	0.551402	0.325581	0.902335	0.527473	0.293722
	504.31	0.941176	0.571059	0.283019	0.894737	0.551402	0.327696	0.902335	0.527473	0.295964
	504.61	0.941176	0.571059	0.283019	0.881579	0.551402	0.325581	0.902335	0.527473	0.293722
	504.91	0.941176	0.571059	0.283019	0.894737	0.551402	0.325581	0.902335	0.527473	0.293722
	505.21	0.941176	0.568475	0.283019	0.881579	0.551402	0.325581	0.902335	0.527473	0.293722
	505.51	0.911765	0.571059	0.283019	0.868421	0.551402	0.325581	0.902335	0.527473	0.293722
	505.81	0.941176	0.568475	0.279874	0.881579	0.551402	0.325581	0.902335	0.527473	0.293722
	506.11	0.911765	0.568475	0.283019	0.868421	0.551402	0.325581	0.902335	0.527473	0.293722
	506.41	0.941176	0.568475	0.283019	0.881579	0.551402	0.325581	0.902335	0.527473	0.293722
	506.71	0.941176	0.568475	0.279874	0.881579	0.551402	0.325581	0.902335	0.527473	0.293722
	507.01	0.911765	0.568475	0.279874	0.881579	0.551402	0.325581	0.902335	0.527473	0.293722
	507.31	0.941176	0.568475	0.279874	0.881579	0.551402	0.325581	0.902335	0.527473	0.293722
	507.61	0.911765	0.568475	0.283019	0.881579	0.551402	0.325581	0.902335	0.526099	0.293722
	507.91	0.941176	0.568475	0.279874	0.881579	0.551402	0.325581	0.902335	0.527473	0.293722
	508.21	0.941176	0.568475	0.283019	0.894737	0.551402	0.325581	0.902335	0.527473	0.293722
	508.51	0.941176	0.568475	0.279874	0.894737	0.551402	0.325581	0.902335	0.526099	0.293722
	508.81	0.941176	0.568475	0.279874	0.881579	0.551402	0.323467	0.902335	0.527473	0.293722
	509.11	0.941176	0.568475	0.279874	0.881579	0.551402	0.323467	0.902335	0.526099	0.293722
	509.41	0.941176	0.568475	0.279874	0.881579	0.551402	0.323467	0.902335	0.526099	0.293722
	509.71	0.941176	0.568475	0.279874	0.881579	0.551402	0.325581	0.902335	0.526099	0.293722
	510.01	0.941176	0.568475	0.279874	0.881579	0.551402	0.323467	0.900212	0.526099	0.293722
	510.31	0.941176	0.568475	0.279874	0.881579	0.551402	0.323467	0.900212	0.526099	0.293722
	510.61	0.911765	0.568475	0.279874	0.881579	0.551402	0.323467	0.902335	0.526099	0.293722
	510.91	0.941176	0.568475	0.279874	0.868421	0.551402	0.323467	0.902335	0.526099	0.293722
	511.21	0.941176	0.568475	0.279874	0.881579	0.551402	0.323467	0.902335	0.526099	0.29148
	511.51	0.941176	0.568475	0.279874	0.881579	0.551402	0.323467	0.902335	0.526099	0.29148
	511.81	0.941176	0.568475	0.279874	0.881579	0.551402	0.323467	0.902335	0.526099	0.29148
	512.11	0.911765	0.568475	0.279874	0.881579	0.551402	0.323467	0.900212	0.526099	0.293722
	512.41	0.941176	0.568475	0.279874	0.881579	0.551402	0.323467	0.900212	0.526099	0.29148
	512.71	0.941176	0.568475	0.279874	0.894737	0.551402	0.323467	0.900212	0.526099	0.29148
	513.01	0.941176	0.565891	0.279874	0.881579	0.551402	0.323467	0.900212	0.526099	0.29148
	513.31	0.941176	0.565891	0.279874	0.881579	0.551402	0.323467	0.900212	0.526099	0.29148
	513.61	0.941176	0.565891	0.279874	0.881579	0.551402	0.323467	0.900212	0.526099	0.29148
	513.91	0.941176	0.565891	0.279874	0.881579	0.542056	0.323467	0.900212	0.526099	0.29148
	514.21	0.941176	0.565891	0.279874	0.881579	0.551402	0.323467	0.900212	0.526099	0.29148
	514.51	0.941176	0.565891	0.279874	0.868421	0.551402	0.323467	0.900212	0.524725	0.29148
	514.81	0.941176	0.568475	0.279874	0.868421	0.551402	0.323467	0.900212	0.524725	0.29148
	515.11	0.941176	0.565891	0.27673	0.881579	0.551402	0.323467	0.900212	0.526099	0.29148
	515.41	0.941176	0.565891	0.279874	0.881579	0.551402	0.323467	0.900212	0.524725	0.29148
	515.71	0.941176	0.565891	0.279874	0.881579	0.551402	0.323467	0.900212	0.524725	0.29148
	516.01	0.941176	0.565891	0.279874	0.881579	0.551402	0.321353	0.900212	0.524725	0.29148
	516.31	0.941176	0.565891	0.27673	0.881579	0.551402	0.323467	0.900212	0.524725	0.29148
	516.61	0.941176	0.565891	0.279874	0.894737	0.551402	0.321353	0.900212	0.524725	0.29148
	516.91	0.941176	0.565891	0.27673	0.881579	0.551402	0.321353	0.900212	0.524725	0.29148
	517.21	0.911765	0.565891	0.27673	0.894737	0.551402	0.321353	0.900212	0.524725	0.29148
	517.51	0.911765	0.565891	0.27673	0.881579	0.551402	0.321353	0.900212	0.524725	0.29148
	517.81	0.941176	0.565891	0.27673	0.881579	0.542056	0.321353	0.900212	0.524725	0.289238
	518.11	0.911765	0.565891	0.27673	0.881579	0.551402	0.321353	0.900212	0.524725	0.289238
	518.41	0.911765	0.565891	0.27673	0.868421	0.551402	0.321353	0.900212	0.524725	0.29148
	518.71	0.941176	0.565891	0.27673	0.881579	0.551402	0.321353	0.900212	0.524725	0.29148
	519.01	0.941176	0.565891	0.27673	0.868421	0.551402	0.321353	0.900212	0.524725	0.289238
	519.31	0.941176	0.565891	0.27673	0.868421	0.551402	0.321353	0.900212	0.524725	0.289238
	519.61	0.941176	0.565891	0.27673	0.868421	0.551402	0.321353	0.900212	0.524725	0.289238
	519.91	0.911765	0.565891	0.27673	0.881579	0.551402	0.321353	0.900212	0.524725	0.289238
	520.21	0.911765	0.565891	0.27673	0.881579	0.551402	0.321353	0.900212	0.524725	0.289238
	520.51	0.941176	0.565891	0.27673	0.881579	0.542056	0.321353	0.900212	0.523352	0.289238
	520.81	0.911765	0.565891	0.27673	0.881579	0.542056	0.321353	0.900212	0.524725	0.289238
	521.11	0.941176	0.565891	0.27673	0.881579	0.542056	0.321353	0.900212	0.523352	0.289238
	521.41	0.941176	0.565891	0.27673	0.881579	0.542056	0.321353	0.900212	0.523352	0.289238
	521.71	0.941176	0.565891	0.27673	0.894737	0.551402	0.321353	0.900212	0.523352	0.289238
	522.01	0.941176	0.563307	0.27673	0.894737	0.551402	0.321353	0.900212	0.523352	0.289238
	522.31	0.911765	0.563307	0.27673	0.881579	0.551402	0.321353	0.900212	0.523352	0.289238
	522.61	0.941176	0.563307	0.27673	0.881579	0.551402	0.321353	0.900212	0.523352	0.289238
	522.91	0.941176	0.563307	0.27673	0.881579	0.551402	0.319239	0.900212	0.523352	0.289238
	523.21	0.941176	0.563307	0.27673	0.881579	0.542056	0.319239	0.898089	0.523352	0.289238
	523.51	0.941176	0.563307	0.27673	0.868421	0.542056	0.319239	0.900212	0.523352	0.289238
	523.81	0.941176	0.563307	0.27673	0.868421	0.551402	0.319239	0.900212	0.523352	0.289238
	524.11	0.911765	0.563307	0.273585	0.868421	0.551402	0.319239	0.900212	0.523352	0.289238
	524.41	0.941176	0.563307	0.27673	0.868421	0.551402	0.319239	0.900212	0.523352	0.289238
	524.71	0.911765	0.563307	0.27673	0.881579	0.542056	0.319239	0.900212	0.523352	0.286996
	525.01	0.941176	0.563307	0.27673	0.881579	0.542056	0.319239	0.900212	0.523352	0.286996
	525.31	0.911765	0.563307	0.27673	0.881579	0.542056	0.319239	0.900212	0.523352	0.286996
	525.61	0.941176	0.563307	0.27673	0.881579	0.542056	0.319239	0.900212	0.523352	0.289238
	525.91	0.941176	0.563307	0.273585	0.881579	0.542056	0.319239	0.900212	0.523352	0.286996
	526.21	0.941176	0.563307	0.273585	0.894737	0.542056	0.319239	0.900212	0.523352	0.286996
	526.51	0.941176	0.563307	0.273585	0.881579	0.551402	0.319239	0.900212	0.521978	0.286996
	526.81	0.941176	0.563307	0.273585	0.881579	0.542056	0.319239	0.900212	0.523352	0.286996
	527.11	0.941176	0.563307	0.273585	0.881579	0.542056	0.319239	0.898089	0.521978	0.286996
	527.41	0.911765	0.563307	0.273585	0.881579	0.542056	0.319239	0.898089	0.521978	0.286996
	527.71	0.941176	0.563307	0.273585	0.868421	0.551402	0.319239	0.898089	0.521978	0.286996
	528.01	0.941176	0.563307	0.273585	0.868421	0.542056	0.319239	0.898089	0.521978	0.286996
	528.31	0.941176	0.563307	0.273585	0.868421	0.542056	0.319239	0.900212	0.521978	0.286996
	528.61	0.941176	0.563307	0.273585	0.881579	0.542056	0.317125	0.898089	0.521978	0.286996
	528.91	0.911765	0.563307	0.273585	0.868421	0.542056	0.317125	0.898089	0.521978	0.286996
	529.21	0.941176	0.563307	0.273585	0.881579	0.542056	0.319239	0.898089	0.521978	0.286996
	529.51	0.941176	0.563307	0.273585	0.881579	0.542056	0.317125	0.898089	0.521978	0.286996
	529.81	0.941176	0.563307	0.273585	0.881579	0.542056	0.317125	0.898089	0.521978	0.286996
	530.11	0.911765	0.563307	0.273585	0.881579	0.542056	0.317125	0.898089	0.521978	0.286996
	530.41	0.941176	0.560724	0.273585	0.894737	0.542056	0.317125	0.898089	0.521978	0.286996
	530.71	0.911765	0.560724	0.273585	0.881579	0.542056	0.317125	0.898089	0.521978	0.286996
	531.01	0.941176	0.560724	0.273585	0.881579	0.542056	0.317125	0.898089	0.521978	0.286996
	531.31	0.941176	0.560724	0.273585	0.868421	0.542056	0.317125	0.898089	0.521978	0.284753
	531.61	0.941176	0.560724	0.273585	0.881579	0.542056	0.317125	0.898089	0.521978	0.284753
	531.91	0.911765	0.560724	0.273585	0.881579	0.542056	0.317125	0.898089	0.521978	0.284753
	532.21	0.941176	0.560724	0.273585	0.881579	0.542056	0.317125	0.898089	0.521978	0.286996
	532.51	0.911765	0.560724	0.273585	0.868421	0.542056	0.317125	0.898089	0.521978	0.284753
	532.81	0.911765	0.560724	0.273585	0.868421	0.542056	0.317125	0.898089	0.520604	0.284753
	533.11	0.941176	0.560724	0.273585	0.881579	0.542056	0.317125	0.898089	0.520604	0.284753
	533.41	0.911765	0.560724	0.273585	0.881579	0.542056	0.317125	0.898089	0.520604	0.284753
	533.71	0.941176	0.560724	0.273585	0.881579	0.542056	0.317125	0.898089	0.520604	0.284753
	534.01	0.911765	0.560724	0.273585	0.894737	0.542056	0.317125	0.898089	0.520604	0.284753
	534.31	0.911765	0.560724	0.273585	0.881579	0.542056	0.317125	0.898089	0.520604	0.284753
	534.61	0.941176	0.560724	0.273585	0.881579	0.542056	0.317125	0.898089	0.520604	0.284753
	534.91	0.941176	0.560724	0.273585	0.881579	0.542056	0.317125	0.898089	0.520604	0.284753
	535.21	0.941176	0.560724	0.273585	0.881579	0.542056	0.315011	0.898089	0.520604	0.284753
	535.51	0.941176	0.560724	0.273585	0.881579	0.542056	0.315011	0.898089	0.520604	0.284753
	535.81	0.911765	0.560724	0.273585	0.881579	0.542056	0.315011	0.898089	0.520604	0.284753
	536.11	0.941176	0.560724	0.27044	0.868421	0.542056	0.315011	0.898089	0.520604	0.284753
	536.41	0.911765	0.560724	0.27044	0.868421	0.542056	0.315011	0.898089	0.519231	0.284753
	536.71	0.911765	0.560724	0.27044	0.868421	0.542056	0.315011	0.898089	0.519231	0.284753
	537.01	0.911765	0.560724	0.27044	0.881579	0.542056	0.315011	0.898089	0.519231	0.284753
	537.31	0.911765	0.560724	0.273585	0.881579	0.542056	0.315011	0.898089	0.519231	0.284753
	537.61	0.941176	0.560724	0.27044	0.881579	0.542056	0.315011	0.898089	0.519231	0.284753
	537.91	0.941176	0.55814	0.27044	0.881579	0.542056	0.315011	0.895966	0.519231	0.284753
	538.21	0.941176	0.560724	0.27044	0.881579	0.542056	0.315011	0.898089	0.519231	0.284753
	538.51	0.941176	0.55814	0.27044	0.881579	0.542056	0.315011	0.898089	0.519231	0.282511
	538.81	0.911765	0.55814	0.27044	0.881579	0.542056	0.315011	0.898089	0.519231	0.284753
	539.11	0.941176	0.55814	0.27044	0.894737	0.542056	0.315011	0.898089	0.519231	0.284753
	539.41	0.941176	0.55814	0.27044	0.881579	0.542056	0.315011	0.898089	0.519231	0.282511
	539.71	0.911765	0.55814	0.27044	0.868421	0.542056	0.315011	0.895966	0.519231	0.284753
	540.01	0.911765	0.55814	0.27044	0.868421	0.542056	0.315011	0.898089	0.519231	0.284753
	540.31	0.941176	0.55814	0.27044	0.868421	0.542056	0.315011	0.895966	0.519231	0.282511
	540.61	0.941176	0.55814	0.27044	0.868421	0.542056	0.315011	0.895966	0.519231	0.282511
	540.91	0.941176	0.55814	0.27044	0.881579	0.542056	0.315011	0.898089	0.519231	0.282511
	541.21	0.941176	0.55814	0.27044	0.868421	0.542056	0.315011	0.895966	0.519231	0.282511
	541.51	0.911765	0.55814	0.27044	0.881579	0.542056	0.315011	0.898089	0.519231	0.282511
	541.81	0.911765	0.55814	0.27044	0.868421	0.542056	0.312896	0.895966	0.519231	0.282511
	542.11	0.941176	0.55814	0.27044	0.881579	0.542056	0.312896	0.895966	0.519231	0.282511
	542.41	0.911765	0.55814	0.27044	0.881579	0.542056	0.312896	0.895966	0.517857	0.282511
	542.71	0.911765	0.55814	0.27044	0.881579	0.542056	0.312896	0.895966	0.519231	0.282511
	543.01	0.911765	0.55814	0.27044	0.881579	0.542056	0.312896	0.898089	0.519231	0.282511
	543.31	0.911765	0.55814	0.27044	0.881579	0.542056	0.312896	0.895966	0.519231	0.282511
	543.61	0.911765	0.55814	0.27044	0.868421	0.542056	0.312896	0.895966	0.517857	0.282511
	543.91	0.911765	0.55814	0.27044	0.868421	0.542056	0.312896	0.895966	0.517857	0.282511
	544.21	0.911765	0.55814	0.27044	0.868421	0.542056	0.312896	0.895966	0.517857	0.282511
	544.51	0.911765	0.55814	0.27044	0.868421	0.542056	0.312896	0.895966	0.517857	0.282511
	544.81	0.911765	0.55814	0.27044	0.868421	0.542056	0.312896	0.895966	0.517857	0.282511
	545.11	0.941176	0.55814	0.267296	0.868421	0.542056	0.312896	0.895966	0.517857	0.282511
	545.41	0.941176	0.55814	0.27044	0.868421	0.542056	0.312896	0.895966	0.517857	0.282511
	545.71	0.941176	0.55814	0.27044	0.868421	0.542056	0.312896	0.895966	0.517857	0.282511
	546.01	0.911765	0.55814	0.27044	0.881579	0.542056	0.312896	0.895966	0.517857	0.280269
	546.31	0.911765	0.55814	0.267296	0.881579	0.542056	0.312896	0.895966	0.517857	0.280269
	546.61	0.911765	0.55814	0.27044	0.881579	0.542056	0.312896	0.895966	0.517857	0.282511
	546.91	0.911765	0.55814	0.267296	0.881579	0.542056	0.312896	0.895966	0.517857	0.280269
	547.21	0.941176	0.55814	0.267296	0.881579	0.542056	0.312896	0.895966	0.517857	0.282511
	547.51	0.941176	0.555556	0.27044	0.881579	0.542056	0.312896	0.895966	0.517857	0.280269
	547.81	0.911765	0.555556	0.27044	0.881579	0.542056	0.312896	0.895966	0.517857	0.280269
	548.11	0.941176	0.555556	0.267296	0.881579	0.542056	0.312896	0.895966	0.517857	0.280269
	548.41	0.941176	0.55814	0.267296	0.868421	0.542056	0.312896	0.895966	0.517857	0.280269
	548.71	0.911765	0.555556	0.267296	0.868421	0.542056	0.310782	0.895966	0.517857	0.280269
	549.01	0.911765	0.555556	0.267296	0.868421	0.542056	0.310782	0.895966	0.517857	0.280269
	549.31	0.911765	0.555556	0.267296	0.868421	0.542056	0.310782	0.895966	0.516484	0.280269
	549.61	0.941176	0.555556	0.267296	0.868421	0.542056	0.310782	0.895966	0.517857	0.280269
	549.91	0.941176	0.555556	0.267296	0.868421	0.542056	0.310782	0.895966	0.516484	0.280269
	550.21	0.911765	0.555556	0.267296	0.868421	0.542056	0.310782	0.895966	0.516484	0.280269
	550.51	0.911765	0.555556	0.267296	0.868421	0.542056	0.310782	0.895966	0.516484	0.280269
	550.81	0.911765	0.555556	0.267296	0.881579	0.542056	0.310782	0.895966	0.516484	0.280269
	551.11	0.911765	0.555556	0.267296	0.881579	0.542056	0.310782	0.895966	0.516484	0.280269
	551.41	0.941176	0.555556	0.267296	0.881579	0.542056	0.310782	0.895966	0.516484	0.280269
	551.71	0.941176	0.555556	0.267296	0.881579	0.542056	0.310782	0.895966	0.516484	0.280269
	552.01	0.941176	0.555556	0.267296	0.881579	0.542056	0.310782	0.895966	0.516484	0.280269
	552.31	0.911765	0.555556	0.267296	0.881579	0.542056	0.310782	0.895966	0.516484	0.280269
	552.61	0.941176	0.555556	0.267296	0.868421	0.542056	0.310782	0.893843	0.516484	0.280269
	552.91	0.911765	0.555556	0.267296	0.868421	0.542056	0.310782	0.893843	0.516484	0.278027
	553.21	0.911765	0.555556	0.267296	0.868421	0.542056	0.310782	0.895966	0.516484	0.278027
	553.51	0.911765	0.555556	0.267296	0.868421	0.542056	0.310782	0.895966	0.516484	0.280269
	553.81	0.911765	0.555556	0.267296	0.868421	0.542056	0.310782	0.893843	0.516484	0.278027
	554.11	0.911765	0.552972	0.267296	0.868421	0.542056	0.310782	0.895966	0.516484	0.280269
	554.41	0.941176	0.555556	0.267296	0.868421	0.542056	0.310782	0.893843	0.51511	0.278027
	554.71	0.941176	0.552972	0.267296	0.881579	0.542056	0.308668	0.893843	0.51511	0.278027
	555.01	0.911765	0.555556	0.267296	0.881579	0.542056	0.308668	0.895966	0.516484	0.278027
	555.31	0.941176	0.552972	0.267296	0.881579	0.542056	0.308668	0.895966	0.516484	0.278027
	555.61	0.911765	0.552972	0.264151	0.881579	0.542056	0.308668	0.895966	0.51511	0.278027
	555.91	0.911765	0.552972	0.267296	0.881579	0.542056	0.308668	0.893843	0.51511	0.278027
	556.21	0.911765	0.555556	0.267296	0.881579	0.53271	0.308668	0.895966	0.51511	0.278027
	556.51	0.911765	0.552972	0.267296	0.881579	0.542056	0.308668	0.895966	0.51511	0.278027
	556.81	0.911765	0.552972	0.267296	0.868421	0.542056	0.308668	0.893843	0.51511	0.278027
	557.11	0.941176	0.555556	0.264151	0.868421	0.542056	0.308668	0.895966	0.51511	0.278027
	557.41	0.941176	0.552972	0.264151	0.868421	0.542056	0.308668	0.893843	0.51511	0.278027
	557.71	0.911765	0.552972	0.264151	0.868421	0.542056	0.308668	0.893843	0.51511	0.278027
	558.01	0.911765	0.552972	0.264151	0.868421	0.53271	0.308668	0.893843	0.51511	0.278027
	558.31	0.941176	0.552972	0.267296	0.868421	0.53271	0.308668	0.893843	0.51511	0.278027
	558.61	0.911765	0.552972	0.264151	0.868421	0.542056	0.308668	0.893843	0.51511	0.278027
	558.91	0.911765	0.552972	0.264151	0.881579	0.542056	0.308668	0.893843	0.51511	0.278027
	559.21	0.911765	0.552972	0.264151	0.881579	0.53271	0.308668	0.893843	0.51511	0.278027
	559.51	0.911765	0.552972	0.264151	0.881579	0.53271	0.308668	0.893843	0.51511	0.278027
	559.81	0.911765	0.552972	0.264151	0.868421	0.53271	0.308668	0.893843	0.51511	0.275785
	560.11	0.911765	0.552972	0.264151	0.881579	0.53271	0.308668	0.893843	0.51511	0.278027
	560.41	0.941176	0.552972	0.264151	0.881579	0.542056	0.308668	0.893843	0.51511	0.278027
	560.71	0.941176	0.552972	0.264151	0.881579	0.542056	0.308668	0.893843	0.51511	0.278027
	561.01	0.911765	0.552972	0.264151	0.881579	0.53271	0.308668	0.893843	0.513736	0.278027
	561.31	0.911765	0.552972	0.264151	0.868421	0.53271	0.308668	0.893843	0.51511	0.278027
	561.61	0.911765	0.552972	0.264151	0.868421	0.53271	0.306554	0.893843	0.513736	0.275785
	561.91	0.941176	0.552972	0.264151	0.868421	0.542056	0.306554	0.893843	0.51511	0.275785
	562.21	0.911765	0.552972	0.264151	0.868421	0.53271	0.306554	0.893843	0.513736	0.275785
	562.51	0.941176	0.550388	0.264151	0.868421	0.53271	0.308668	0.893843	0.513736	0.275785
	562.81	0.911765	0.550388	0.264151	0.868421	0.53271	0.306554	0.893843	0.513736	0.275785
	563.11	0.941176	0.552972	0.264151	0.868421	0.542056	0.306554	0.893843	0.513736	0.275785
	563.41	0.911765	0.550388	0.264151	0.881579	0.53271	0.306554	0.893843	0.513736	0.275785
	563.71	0.911765	0.550388	0.264151	0.881579	0.542056	0.306554	0.893843	0.513736	0.275785
	564.01	0.911765	0.550388	0.264151	0.881579	0.53271	0.306554	0.893843	0.513736	0.275785
	564.31	0.911765	0.550388	0.264151	0.894737	0.53271	0.306554	0.893843	0.513736	0.275785
	564.61	0.911765	0.550388	0.264151	0.881579	0.53271	0.306554	0.893843	0.513736	0.275785
	564.91	0.911765	0.550388	0.264151	0.881579	0.53271	0.306554	0.893843	0.513736	0.275785
	565.21	0.911765	0.550388	0.264151	0.881579	0.53271	0.306554	0.893843	0.513736	0.275785
	565.51	0.941176	0.550388	0.264151	0.868421	0.53271	0.306554	0.893843	0.513736	0.275785
	565.81	0.911765	0.550388	0.261006	0.868421	0.53271	0.306554	0.893843	0.513736	0.275785
	566.11	0.911765	0.550388	0.264151	0.868421	0.53271	0.306554	0.893843	0.513736	0.275785
	566.41	0.941176	0.550388	0.261006	0.868421	0.53271	0.306554	0.893843	0.513736	0.275785
	566.71	0.941176	0.550388	0.261006	0.868421	0.542056	0.306554	0.893843	0.513736	0.275785
	567.01	0.911765	0.550388	0.261006	0.868421	0.53271	0.306554	0.893843	0.513736	0.275785
	567.31	0.911765	0.550388	0.264151	0.868421	0.53271	0.306554	0.893843	0.513736	0.275785
	567.61	0.941176	0.550388	0.264151	0.881579	0.53271	0.306554	0.893843	0.513736	0.275785
	567.91	0.911765	0.550388	0.261006	0.881579	0.542056	0.306554	0.893843	0.513736	0.275785
	568.21	0.911765	0.550388	0.264151	0.868421	0.53271	0.30444	0.893843	0.512363	0.275785
	568.51	0.911765	0.550388	0.261006	0.868421	0.53271	0.30444	0.893843	0.513736	0.275785
	568.81	0.911765	0.550388	0.264151	0.881579	0.53271	0.30444	0.893843	0.512363	0.275785
	569.11	0.941176	0.550388	0.261006	0.881579	0.53271	0.30444	0.893843	0.512363	0.275785
	569.41	0.911765	0.550388	0.261006	0.881579	0.53271	0.30444	0.893843	0.512363	0.275785
	569.71	0.911765	0.550388	0.261006	0.868421	0.53271	0.30444	0.893843	0.512363	0.275785
	570.01	0.911765	0.550388	0.261006	0.868421	0.53271	0.30444	0.893843	0.512363	0.275785
	570.31	0.911765	0.550388	0.261006	0.868421	0.53271	0.30444	0.893843	0.512363	0.273543
	570.61	0.911765	0.550388	0.261006	0.855263	0.53271	0.30444	0.893843	0.512363	0.273543
	570.91	0.911765	0.547804	0.261006	0.868421	0.53271	0.30444	0.89172	0.512363	0.273543
	571.21	0.941176	0.547804	0.261006	0.868421	0.53271	0.30444	0.89172	0.512363	0.273543
	571.51	0.911765	0.547804	0.261006	0.868421	0.53271	0.30444	0.893843	0.512363	0.273543
	571.81	0.911765	0.547804	0.261006	0.868421	0.53271	0.30444	0.893843	0.510989	0.273543
	572.11	0.911765	0.547804	0.261006	0.868421	0.53271	0.30444	0.893843	0.512363	0.273543
	572.41	0.941176	0.550388	0.261006	0.881579	0.53271	0.30444	0.89172	0.512363	0.273543
	572.71	0.911765	0.547804	0.261006	0.881579	0.53271	0.30444	0.89172	0.512363	0.273543
	573.01	0.911765	0.547804	0.261006	0.881579	0.53271	0.30444	0.89172	0.512363	0.273543
	573.31	0.911765	0.547804	0.261006	0.881579	0.53271	0.30444	0.89172	0.510989	0.273543
	573.61	0.911765	0.547804	0.261006	0.881579	0.53271	0.30444	0.89172	0.510989	0.273543
	573.91	0.911765	0.547804	0.261006	0.868421	0.53271	0.30444	0.89172	0.510989	0.273543
	574.21	0.941176	0.547804	0.261006	0.868421	0.53271	0.30444	0.89172	0.510989	0.273543
	574.51	0.941176	0.547804	0.261006	0.868421	0.53271	0.302326	0.89172	0.510989	0.273543
	574.81	0.911765	0.547804	0.261006	0.868421	0.53271	0.302326	0.89172	0.510989	0.273543
	575.11	0.911765	0.547804	0.261006	0.855263	0.53271	0.302326	0.89172	0.512363	0.273543
	575.41	0.911765	0.547804	0.257862	0.868421	0.53271	0.302326	0.89172	0.512363	0.273543
	575.71	0.911765	0.547804	0.261006	0.868421	0.53271	0.302326	0.89172	0.510989	0.273543
	576.01	0.911765	0.547804	0.261006	0.868421	0.53271	0.302326	0.89172	0.510989	0.273543
	576.31	0.911765	0.547804	0.261006	0.868421	0.53271	0.302326	0.89172	0.510989	0.273543
	576.61	0.941176	0.547804	0.261006	0.868421	0.53271	0.302326	0.89172	0.510989	0.2713
	576.91	0.911765	0.547804	0.261006	0.868421	0.53271	0.302326	0.89172	0.510989	0.2713
	577.21	0.941176	0.547804	0.261006	0.881579	0.53271	0.302326	0.89172	0.510989	0.2713
	577.51	0.911765	0.547804	0.261006	0.881579	0.53271	0.302326	0.89172	0.510989	0.273543
	577.81	0.911765	0.547804	0.261006	0.881579	0.53271	0.302326	0.89172	0.510989	0.2713
	578.11	0.941176	0.547804	0.261006	0.868421	0.53271	0.302326	0.89172	0.510989	0.2713
	578.41	0.941176	0.547804	0.257862	0.868421	0.53271	0.302326	0.89172	0.510989	0.2713
	578.71	0.911765	0.547804	0.261006	0.881579	0.53271	0.302326	0.89172	0.510989	0.2713
	579.01	0.911765	0.547804	0.257862	0.868421	0.53271	0.302326	0.89172	0.510989	0.2713
	579.31	0.941176	0.547804	0.257862	0.855263	0.53271	0.302326	0.89172	0.509615	0.2713
	579.61	0.911765	0.547804	0.257862	0.855263	0.53271	0.302326	0.89172	0.509615	0.2713
	579.91	0.911765	0.54522	0.257862	0.868421	0.53271	0.302326	0.89172	0.510989	0.2713
	580.21	0.911765	0.54522	0.257862	0.868421	0.53271	0.302326	0.89172	0.510989	0.2713
	580.51	0.911765	0.547804	0.257862	0.868421	0.53271	0.302326	0.89172	0.510989	0.2713
	580.81	0.911765	0.54522	0.257862	0.881579	0.53271	0.302326	0.89172	0.509615	0.2713
	581.11	0.941176	0.547804	0.257862	0.868421	0.53271	0.302326	0.89172	0.509615	0.2713
	581.41	0.911765	0.54522	0.257862	0.868421	0.53271	0.302326	0.89172	0.509615	0.2713
	581.71	0.911765	0.54522	0.257862	0.881579	0.53271	0.300211	0.89172	0.509615	0.2713
	582.01	0.911765	0.54522	0.257862	0.881579	0.53271	0.300211	0.89172	0.509615	0.2713
	582.31	0.941176	0.547804	0.257862	0.881579	0.53271	0.300211	0.89172	0.509615	0.2713
	582.61	0.911765	0.54522	0.257862	0.881579	0.53271	0.300211	0.89172	0.509615	0.2713
	582.91	0.911765	0.54522	0.257862	0.881579	0.53271	0.300211	0.89172	0.509615	0.2713
	583.21	0.911765	0.54522	0.248428	0.868421	0.53271	0.300211	0.89172	0.509615	0.2713
	583.51	0.911765	0.54522	0.257862	0.868421	0.53271	0.300211	0.89172	0.509615	0.2713
	583.81	0.911765	0.54522	0.257862	0.868421	0.53271	0.300211	0.89172	0.509615	0.269058
	584.11	0.911765	0.54522	0.257862	0.868421	0.53271	0.300211	0.889597	0.509615	0.2713
	584.41	0.911765	0.54522	0.257862	0.868421	0.53271	0.300211	0.889597	0.509615	0.2713
	584.71	0.911765	0.54522	0.257862	0.855263	0.53271	0.300211	0.889597	0.508242	0.269058
	585.01	0.911765	0.54522	0.257862	0.855263	0.53271	0.300211	0.89172	0.509615	0.269058
	585.31	0.911765	0.54522	0.257862	0.868421	0.53271	0.300211	0.889597	0.509615	0.269058
	585.61	0.911765	0.54522	0.257862	0.868421	0.53271	0.300211	0.89172	0.508242	0.269058
	585.91	0.911765	0.54522	0.257862	0.881579	0.53271	0.300211	0.889597	0.508242	0.269058
	586.21	0.911765	0.54522	0.257862	0.881579	0.53271	0.300211	0.89172	0.508242	0.2713
	586.51	0.941176	0.54522	0.257862	0.881579	0.53271	0.300211	0.889597	0.508242	0.269058
	586.81	0.911765	0.54522	0.257862	0.868421	0.53271	0.300211	0.889597	0.508242	0.269058
	587.11	0.911765	0.54522	0.257862	0.868421	0.53271	0.300211	0.889597	0.508242	0.269058
	587.41	0.911765	0.54522	0.257862	0.868421	0.53271	0.300211	0.889597	0.508242	0.269058
	587.71	0.911765	0.54522	0.257862	0.868421	0.53271	0.300211	0.889597	0.508242	0.269058
	588.01	0.911765	0.54522	0.257862	0.868421	0.53271	0.300211	0.889597	0.508242	0.269058
	588.31	0.911765	0.54522	0.257862	0.855263	0.53271	0.298097	0.889597	0.508242	0.269058
	588.61	0.911765	0.54522	0.257862	0.868421	0.53271	0.298097	0.889597	0.508242	0.269058
	588.91	0.911765	0.54522	0.257862	0.855263	0.53271	0.298097	0.889597	0.508242	0.269058
	589.21	0.911765	0.54522	0.254717	0.868421	0.53271	0.300211	0.889597	0.508242	0.269058
	589.51	0.911765	0.54522	0.254717	0.868421	0.53271	0.298097	0.889597	0.508242	0.269058
	589.81	0.911765	0.54522	0.254717	0.868421	0.53271	0.298097	0.889597	0.508242	0.269058
	590.11	0.941176	0.54522	0.254717	0.881579	0.53271	0.298097	0.889597	0.508242	0.269058
	590.41	0.911765	0.542636	0.254717	0.868421	0.53271	0.298097	0.889597	0.508242	0.266816
	590.71	0.911765	0.54522	0.254717	0.868421	0.53271	0.298097	0.889597	0.508242	0.269058
	591.01	0.911765	0.54522	0.254717	0.868421	0.53271	0.298097	0.889597	0.508242	0.269058
	591.31	0.911765	0.542636	0.254717	0.868421	0.53271	0.298097	0.889597	0.506868	0.269058
	591.61	0.911765	0.542636	0.254717	0.868421	0.53271	0.298097	0.889597	0.506868	0.269058
	591.91	0.911765	0.542636	0.254717	0.868421	0.53271	0.298097	0.889597	0.506868	0.269058
	592.21	0.911765	0.542636	0.254717	0.868421	0.53271	0.298097	0.889597	0.508242	0.269058
	592.51	0.911765	0.542636	0.254717	0.855263	0.53271	0.298097	0.889597	0.506868	0.269058
	592.81	0.941176	0.542636	0.254717	0.855263	0.53271	0.298097	0.889597	0.506868	0.269058
	593.11	0.911765	0.542636	0.254717	0.868421	0.53271	0.298097	0.889597	0.506868	0.266816
	593.41	0.911765	0.542636	0.254717	0.855263	0.53271	0.298097	0.889597	0.506868	0.266816
	593.71	0.911765	0.542636	0.254717	0.868421	0.53271	0.298097	0.889597	0.506868	0.269058
	594.01	0.911765	0.542636	0.254717	0.868421	0.53271	0.298097	0.889597	0.506868	0.266816
	594.31	0.941176	0.542636	0.254717	0.868421	0.523364	0.298097	0.889597	0.506868	0.266816
	594.61	0.911765	0.542636	0.254717	0.868421	0.53271	0.298097	0.889597	0.506868	0.266816
	594.91	0.911765	0.542636	0.254717	0.868421	0.53271	0.295983	0.889597	0.506868	0.266816
	595.21	0.911765	0.542636	0.254717	0.881579	0.53271	0.298097	0.889597	0.506868	0.266816
	595.51	0.911765	0.542636	0.254717	0.881579	0.53271	0.298097	0.889597	0.506868	0.266816
	595.81	0.911765	0.542636	0.254717	0.868421	0.523364	0.298097	0.889597	0.506868	0.266816
	596.11	0.911765	0.542636	0.254717	0.868421	0.53271	0.298097	0.889597	0.506868	0.266816
	596.41	0.911765	0.542636	0.254717	0.868421	0.53271	0.295983	0.889597	0.506868	0.266816
	596.71	0.911765	0.542636	0.254717	0.868421	0.53271	0.295983	0.887473	0.506868	0.266816
	597.01	0.911765	0.542636	0.254717	0.868421	0.53271	0.295983	0.887473	0.506868	0.266816
	597.31	0.911765	0.540052	0.254717	0.855263	0.53271	0.295983	0.889597	0.506868	0.266816
	597.61	0.911765	0.542636	0.254717	0.855263	0.523364	0.295983	0.887473	0.505495	0.266816
	597.91	0.911765	0.542636	0.254717	0.855263	0.53271	0.295983	0.887473	0.506868	0.266816
	598.21	0.911765	0.540052	0.254717	0.855263	0.523364	0.295983	0.887473	0.506868	0.266816
	598.51	0.941176	0.540052	0.254717	0.868421	0.523364	0.295983	0.887473	0.506868	0.266816
	598.81	0.911765	0.542636	0.254717	0.868421	0.53271	0.295983	0.887473	0.506868	0.266816
[truncated: 2,005 more rows]

## Sheet: Figure S1e
Figure S1e
Stress relaxation half time
		Crosslinking
		Low						Med						High
	Slow relaxing	722.906	657.387	1170.6	869.776	1356.32	1624.23	949.638	619.947	848.55	1395.31	994.282	1133.64	796.326	987.724	969.256	984.149	1040.8	847.834
	Fast relaxing	120.789	73.5762	172.175	164.761	266.062	343.16	125.384	237.548	207.153	223.133	234.177	257.1	169.941	107.949	105.218	196.582	157.232	138.95

## Sheet: Figure S2b
Figure S2b
Live cell (%)
		24 h
		Elastic			Slow relaxing			Fast relaxing
	2 kPa	97.0297	97.7778	98.3871	98.0952	98.1482	98	99.2126	98.2558	99.5122
	10 kPa	99.2188	98.4962	97.1429	99.3377	97.6471	98.1982	97.8261	97.8571	99.0909
	20 kPa	96.9466	95.2941	97.1154	98.2558	97.7273	95.8621	97.7273	98.0392	100
	TC Plate	97.0588	98.8701	96.8354

## Sheet: Figure S2c
Figure S2c
Live cell (%)
		48 h
		Elastic			Slow relaxing			Fast relaxing
	2 kPa	98.1818	96.1539	99.0476	99.2095	98.6487	97.7679	98.3425	100	98.913
	10 kPa	100	97.8261	99.1525	99.5475	98.3471	100	97.5845	99.3789	97.4619
	20 kPa	98.9796	98.2857	98.1818	99.2806	99.5192	99.2	96.5517	95.9184	98.6842
	TC Plate	98.574	99.0244	97.9943

[truncated: 47 more sheets: Figure S2d, Figure S2f, Figure 1e & Figure S3a, Figure 1g & Figure S3b, Figure 1h & Figure S3c, Figure 2a, Figure 3b, Figure 3d, Figure 3e, Figure S7b, Figure S7c, Figure S8b, Figure S8d, Figure 4a-b, Figure 4c-d, Figure S9a, Figure 4f & Figure S9b, Figure S9c, Figure 5b & Figure S11d, Figure 5d & Figure S11e …]
